# Supplementary material for: NHR‐49/HNF4 integrates regulation of fatty acid metabolism with a protective transcriptional response to oxidative stress and fasting
Source: Aging Cell. 2018 Mar 5;17(3):e12743. doi: 10.1111/acel.12743 (PMC5946062; doi:10.1111/acel.12743)
Supplement: Supplementary file 3 [file ACEL-17-e12743-s003.xlsx]

## Sheet: Table S3
Table S3. log2 cpm values for all genes upregulated greater than four-fold by tBOOH in wild-type worms across eight libraries, arranged as in Fig 2B.
The Table lists log2 CPM values for the 250 genes that are differentially induced in N2 vs. N2+tBOOH, as defined by a log2-fold change of >2, and an FDR <0.05. Genes are arranged in the order of the heatmap in Fig. 2B.
log2 cpm counts	N2 #1	N2 #2	N2 +tBOOH #1	N2 +tBOOH #2	nhr-49 #1	nhr-49 #2	nhr-49 +tBOOH #1	nhr-49 +tBOOH #2
cyp-37B1	2.6532	2.3827	5.55002	5.93646	3.43842	1.31492	2.01284	0.873778
fmo-2	1.506	0.655161	8.0913	7.11608	0	0	0	0
F41C3.1	0	0	1.01089	1.33087	0	0	0	0
ZC395.5	0.29869	0.655161	1.95467	3.19314	0	0	0	0.272756
nlp-25	0.29869	0	1.23483	2.78088	0	0	0	0
clec-7	1.25106	1.95381	4.70269	3.2517	1.61907	1.31492	1.92685	1.16908
Y6G8.2	2.80337	2.94596	4.96742	5.1718	1.84387	3.3114	3.37027	2.36801
amt-1	1.10443	1.63579	3.82752	2.01116	1.35266	1.08128	1.92685	0.272756
fbxa-13	0.29869	0.655161	1.89029	2.52006	1.02566	1.31492	0.766008	1.16908
lipl-3	1.38415	1.34072	4.85384	3.28012	0.602118	0	1.8354	1.16908
C49C8.3	0.29869	0.252897	1.82289	2.56694	0	0	0	1.16908
F22D3.4	1.25106	0.655161	2.75543	2.25968	0.602118	0.802352	0.951645	1.52257
ZK430.5	0.29869	0	1.67785	1.09535	0	1.31492	0.30278	0.502053
CE7X_3.1	0	0.252897	1.59947	1.09535	0	1.08128	0.766008	0
F16G10.15	0.546021	0.468004	2.18683	1.86876	0	0	0.30278	1.16908
ttr-29	1.10443	0.252897	2.86	2.42147	0.602118	0.802352	1.1161	1.41409
ZK550.6	4.5572	4.2487	6.60644	6.21924	3.29352	3.80931	4.82384	4.65198
sodh-1	4.13438	3.59844	7.68575	6.99489	2.20964	1.08128	4.13585	4.05385
F55G1.7	0.941187	0.820803	2.95749	2.20145	1.84387	1.84952	1.8354	1.52257
F11D5.5	0	0.252897	1.95467	1.21791	1.35266	0	1.1161	0.272756
F11E6.11	0.29869	0.252897	2.47721	1.09535	1.02566	1.31492	0.552907	1.29678
T17A3.10	0	0	2.68126	1.33087	0	0	0.552907	1.16908
F45E10.2	1.91086	1.44592	3.18923	3.5134	2.03832	2.63403	2.86889	2.18204
Y49F6A.5	0	0	2.07542	1.43562	1.02566	0	1.3976	0.272756
oac-53	0.29869	0.252897	2.07542	0.961409	1.02566	0.802352	0.951645	0.873778
gst-2	0.546021	0	2.29026	1.71075	0	0	0.552907	1.52257
T05E12.3	0.941187	0.820803	3.77499	2.20145	1.61907	0	2.44278	1.02897
F17C11.4	1.91086	2.08989	3.98995	3.77533	2.62747	1.99123	2.91429	3.15515
Y43F8B.23	0.757092	1.34072	2.47721	3.33532	1.35266	1.69235	1.63305	2.47988
Y46E12BR.1	0.29869	0.252897	2.38676	2.31565	0	1.31492	1.1161	1.71776
C50E3.11	0.941187	0.252897	2.23947	2.01116	1.84387	0	2.24376	0
far-3	4.71715	5.2251	6.49178	8.04099	3.04461	2.79733	4.13585	6.75449
thn-2	3.38282	2.21423	6.55285	6.03145	4.13539	1.69235	5.01309	4.36196
F09F7.6	1.10443	2.21423	4.13594	3.58348	1.61907	1.08128	2.44278	3.15515
Y54G2A.36	0.29869	1.22724	2.86	3.834	0	0.45625	1.3976	2.72663
col-95	3.86509	1.44592	5.84575	4.89701	4.8039	0	5.59009	1.16908
F48G7.5	1.91086	0.468004	2.18683	3.38848	2.50118	1.84952	2.67151	1.41409
ahr-1	0	0.468004	1.59947	1.71075	1.61907	1.31492	1.3976	0.873778
scl-2	3.93184	3.62108	9.17943	9.20683	4.09223	2.94401	6.94131	7.25076
R03H10.1	2.15394	1.95381	4.46918	4.39786	2.7436	2.12026	3.12203	4.03566
pho-8	0.757092	1.54398	3.10663	2.56694	1.02566	1.51594	2.01284	2.36801
epg-4	3.21428	3.62108	5.48065	5.28828	4.3337	3.68964	4.83569	4.6157
F14F9.2	0.29869	0.468004	4.20374	5.10189	0	0	3.26907	2.72663
cyp-32B1	2.07737	1.44592	3.79272	4.47363	2.7436	2.44987	3.37027	3.3444
K05B2.4	2.15394	2.1534	4.42441	4.15869	1.02566	1.31492	2.86889	3.70825
cyp-33B1	0.546021	0	6.07304	7.47062	2.36276	2.12026	4.01603	5.33391
cpt-3	2.07737	0.655161	4.81967	5.13338	0.602118	0	3.16022	3.6851
nnt-1	4.26094	3.35002	6.10885	6.3456	3.9054	2.79733	5.0338	5.44835
ver-2	1.10443	1.22724	2.89323	2.56694	2.62747	1.84952	2.09399	2.36801
clec-223	2.85014	1.95381	5.25635	3.92677	3.36779	0	4.87065	1.71776
aakg-4	2.70501	2.3827	4.74881	4.62529	2.36276	2.54489	3.582	4.30234
ugt-4	1.506	2.71289	3.81022	4.2477	1.35266	1.84952	3.00101	3.56339
dod-3	0	0	1.1272	2.93177	0.602118	0	1.52012	1.16908
vet-6	0.546021	0	2.56233	1.62474	2.03832	0.45625	2.50345	0.272756
Y45F10D.6	1.38415	0.820803	4.16344	4.38484	1.35266	0.802352	3.40249	3.15515
T08D2.5	0.757092	0.468004	2.56233	2.47161	2.03832	2.79733	2.56167	1.29678
EEED8.15	0.29869	0.96937	2.47721	2.07742	1.35266	0	2.72344	0.502053
C15H9.2	0.29869	0	1.33499	1.53328	1.61907	0	0.30278	1.62346
C49F5.3	0	0.468004	1.33499	1.86876	1.02566	0.45625	1.8354	0.502053
oac-54	0.941187	0	3.10663	1.53328	0	0	1.3976	1.88966
W06D11.3	0.29869	0.655161	2.23947	1.94172	1.02566	0	2.24376	0.873778
ZC239.22	1.38415	0	3.29249	1.79192	0.602118	0	2.01284	1.71776
str-7	0.29869	0.468004	1.33499	3.03541	0	1.69235	0.552907	2.58369
ilys-2	0	0.252897	3.01901	2.65635	2.62747	1.08128	2.24376	2.18204
T10G3.1	2.15394	1.54398	3.38885	3.96228	2.20964	2.87253	2.77357	3.70825
linc-37	0	0	1.67785	2.14077	0	0.45625	1.52012	1.41409
B0563.10	0	0	1.42864	2.14077	0	0	0.951645	1.71776
thn-1	0.546021	0.468004	3.58467	2.47161	0.602118	1.31492	1.92685	2.93728
EEED8.12	0.29869	0	1.82289	1.53328	0.602118	0.45625	1.52012	1.16908
T04D3.5	0	2.08989	2.47721	3.36214	2.7436	1.08128	3.582	1.02897
F47B8.4	0	0.655161	2.5204	3.38848	1.35266	0	1.73777	2.89754
linc-84	1.10443	1.10406	3.38885	2.36953	0	0	1.73777	2.85667
C06E1.11	0	1.10406	2.01631	2.65635	0.602118	0	1.52012	2.24673
C46A5.8	0.941187	0.820803	2.1322	2.65635	1.35266	0.802352	1.8354	2.30864
C06H2.7	1.61835	2.21423	3.98995	3.69319	2.36276	1.31492	3.97377	2.81461
ugt-56	0.29869	0.468004	0.592233	2.36953	1.02566	1.08128	0.766008	1.62346
fbxa-189	1.10443	0.96937	3.62479	3.19314	2.03832	1.51594	2.82202	3.22103
arrd-11	0.757092	0	1.75219	2.52006	0	0	1.3976	2.11431
ugt-11	1.506	0.655161	3.01901	2.69907	2.03832	2.2387	2.72344	2.42503
K08F9.1	0.757092	0.252897	2.5204	1.79192	0.602118	0.802352	1.8354	1.88966
hil-1	0.546021	0.655161	3.07801	2.78088	0	1.51594	2.3132	2.68054
math-34	0.757092	0	2.60307	1.62474	1.35266	0.802352	2.3132	1.29678
math-37	0.546021	0	1.33499	2.25968	2.7436	1.08128	1.92685	1.02897
Y6E2A.4	0.546021	0.96937	2.79114	4.2477	0.602118	0.45625	1.8354	4.12441
F21C10.11	0	0.252897	1.51658	2.42147	1.02566	0.45625	1.1161	2.24673
lys-7	4.13438	3.9056	5.97167	6.25904	5.0717	4.2081	5.89756	5.73434
gst-4	4.98156	5.42491	8.06602	8.28657	2.03832	3.41566	6.81834	8.09717
D2030.2	5.22281	4.91278	7.90934	7.43632	5.72231	5.72999	7.37994	7.31816
M162.5	1.25106	1.44592	3.16222	3.6061	0.602118	1.31492	2.61763	3.51168
T28A11.20	0	0	1.33499	2.36953	0	0	0.30278	2.77129
C44E12.1	2.15394	1.7221	4.59571	5.27422	2.62747	2.44987	4.01603	5.13466
hpo-15	5.48237	5.32502	7.7776	7.27804	5.2194	5.42736	6.99775	7.49833
vet-2	1.10443	2.08989	3.43472	3.30798	2.7436	0.45625	4.68667	1.41409
frpr-11	0.29869	0.468004	2.29026	1.53328	1.35266	0.802352	1.2637	2.24673
T28F4.5	6.4358	6.10888	8.16798	8.9032	5.27835	4.3198	7.48523	8.9202
D1086.2	0.757092	0.252897	2.4327	3.22272	0.602118	2.54489	2.17082	3.05032
srh-48	0	0	1.95467	0	0.602118	1.99123	0.951645	0.699855
C17C3.3	1.25106	1.22724	1.89029	3.43976	0.602118	1.51594	1.8354	3.15515
lipl-2	3.38282	2.71289	5.03599	5.62374	4.17729	3.91981	5.29635	5.00975
ZK550.2	2.93937	2.83413	6.12293	5.20181	3.04461	3.36447	5.12351	5.77877
C31H5.6	3.58992	3.45458	5.73095	5.30911	4.40598	4.6541	5.4887	5.2962
C08F11.13	3.10281	2.53355	6.0982	6.24469	2.85106	4.6541	5.21706	6.65074
R11F4.1	4.03666	3.94202	6.20793	5.88189	4.4408	3.64744	5.52573	6.28928
C15A11.4	1.99651	1.54398	3.24179	3.89038	1.84387	0	4.07718	2.77129
srr-6	1.72258	2.02345	4.86225	4.48588	2.50118	2.94401	4.67353	4.41921
nlp-28	1.25106	0.96937	3.04881	2.52006	1.02566	0	2.24376	3.12105
B0238.13	0	0	2.01631	1.21791	0	1.08128	1.1161	1.96849
nas-9	3.69615	2.75444	6.05846	5.72539	3.69072	4.34642	5.8102	5.75673
coel-1	3.06365	2.626	5.63106	5.6014	2.50118	1.99123	5.33859	5.6591
tts-1	2.85014	0.96937	6.31911	7.36516	3.13244	1.99123	5.63823	7.75754
F22B7.9	3.06365	2.3287	4.9596	4.80223	2.7436	2.63403	4.52047	5.13466
F47B10.9	0.29869	0.655161	2.47721	2.74055	1.35266	0.45625	2.77357	2.36801
F43C11.7	4.70448	4.1741	8.04028	7.75247	5.44199	5.15353	7.60254	8.07619
K06A9.2	0.941187	1.10406	2.98858	2.52006	1.61907	1.08128	2.72344	2.72663
C17B7.10	0.546021	0	1.67785	2.65635	0	0	1.2637	3.01362
ZC443.3	2.75503	2.87238	6.13687	6.57217	3.29352	3.36447	5.88051	6.83033
Y43F8B.15	0	0.252897	2.07542	1.94172	1.02566	1.69235	1.52012	2.53272
catp-3	6.65909	5.43133	9.35371	9.55522	6.68699	5.51212	9.40309	9.59762
C27B7.9	1.81979	0.820803	4.43573	4.30413	2.7436	0.45625	3.90796	4.95272
cht-1	3.44509	3.77034	8.45488	7.55734	4.37029	2.54489	7.7801	8.4244
clec-218	3.10281	3.62108	5.65062	5.63479	2.50118	4.2081	5.87478	5.52859
ttr-23	0.546021	0.252897	2.6427	2.42147	0.602118	0.802352	2.09399	3.12105
F17B5.1	2.07737	2.626	3.58467	4.61417	3.50575	3.80931	3.60986	4.75565
C18A11.1	1.506	2.2726	3.34148	3.9797	2.62747	1.84952	2.86889	4.65198
best-5	0.29869	1.7221	3.13469	2.82011	0.602118	0	2.01284	4.24014
F45D3.4	2.59946	3.45458	5.85422	5.88189	4.13539	3.3114	5.88622	6.18585
C36B1.6	0.546021	1.34072	2.92572	2.07742	1.61907	0	2.09399	3.18847
W06H8.2	0.546021	1.10406	5.93224	5.28828	0.602118	0	6.13659	5.81122
B0310.3	0	0.96937	2.1322	2.74055	1.02566	1.51594	2.50345	2.63293
clec-82	1.38415	0.252897	2.98858	2.61234	2.03832	0.45625	3.16022	2.77129
F31F6.3	0	0	1.59947	0.961409	0.602118	0	2.09399	0.699855
F53F1.6	1.25106	1.63579	4.48016	4.55726	2.36276	3.84709	3.40249	6.13121
tag-52	2.29586	2.626	5.41351	5.05334	2.85106	2.87253	5.3049	5.61076
dos-3	0	0	2.18683	2.31565	0	0	2.24376	2.77129
T12D8.5	2.48557	1.34072	4.48016	5.62927	2.03832	1.51594	4.73807	6.14401
Y70C5A.3	1.81979	0.96937	3.41197	3.38848	2.62747	3.13937	3.434	3.81877
T19C4.5	1.506	1.22724	2.75543	3.41435	1.02566	2.63403	2.82202	3.88122
F47B8.3	1.61835	1.95381	3.5009	3.48927	1.35266	3.36447	3.33732	4.20801
gsto-2	0	0	1.01089	2.25968	0	0.45625	1.3976	2.42503
C50F7.5	1.61835	1.10406	7.50674	7.63776	2.62747	4.2081	7.42964	9.48062
C42D4.1	6.06647	5.57162	8.49602	8.92866	6.6202	6.81018	8.38571	9.8864
Y42G9A.3	2.85014	2.79483	4.93587	4.74223	2.03832	2.34814	4.7877	5.68267
fbxa-44	0	0	2.23947	1.33087	0	1.51594	2.17082	1.96849
F48C1.9	0	0	1.01089	1.71075	0.602118	0	0.552907	2.72663
gst-40	1.25106	0.655161	2.79114	3.19314	1.02566	2.34814	2.91429	3.73104
oac-6	2.54364	2.87238	5.23057	4.55726	5.02656	4.71666	5.24398	5.18505
C37A5.3	0	0	1.1272	1.33087	0	0	0.951645	1.96849
M03A1.8	0.546021	0.252897	3.60487	3.30798	1.35266	1.31492	3.71622	4.17515
Y43C5A.3	1.38415	0.820803	3.5009	2.8583	0.602118	2.71799	3.16022	4.01724
cex-1	2.70501	2.08989	3.9589	4.55726	1.61907	1.31492	4.15489	5.33391
F14F9.3	0	0	3.75705	3.89038	0.602118	0.45625	3.40249	5.74558
F42C5.3	0	0	1.89029	1.21791	0.602118	0.802352	1.2637	2.42503
C25H3.10	1.38415	1.34072	4.92788	4.53386	1.84387	3.60397	4.7126	5.98719
F56D2.5	3.28407	3.57544	5.45305	5.78609	3.21523	3.25631	5.46601	6.76004
oac-20	2.80337	2.71289	5.46415	4.44881	3.04461	2.63403	5.2791	5.57342
gst-37	0	0.252897	3.24179	3.06837	0	0	3.7666	3.92141
F26F12.3	6.88367	6.49027	8.84396	8.51965	7.50179	6.68538	9.22088	8.97791
Y58A7A.5	3.38282	2.6701	5.68898	5.46574	2.7436	0.802352	5.953	6.77383
pme-4	0.546021	0.655161	4.54433	3.92677	1.61907	0	4.75064	5.39226
skr-5	0.29869	0.252897	1.89029	1.21791	0	1.08128	1.92685	1.80627
cyp-34A9	2.29586	2.1534	4.19043	5.02843	4.17729	4.2081	5.00262	5.2096
hsp-16.2	0.29869	0	1.82289	2.01116	0	0	1.52012	3.43047
F56D5.3	1.72258	1.44592	6.78306	6.40808	1.61907	1.99123	7.33683	8.56976
Y32B12C.1	1.38415	1.80354	3.97451	3.06837	0.602118	3.13937	3.52461	4.78861
T28H10.3	7.38637	7.20901	9.50549	9.96595	8.34533	7.82045	9.80673	10.8902
ubc-8	2.59946	1.88063	3.79272	4.3179	2.62747	2.12026	4.24648	4.96239
ftn-1	1.91086	1.63579	2.60307	4.04739	1.02566	0	3.37027	4.82084
cnc-4	0.757092	0.820803	1.82289	4.1433	1.02566	0	2.86889	4.76672
C32H11.4	3.41429	3.08275	5.97167	6.08477	0.602118	2.12026	7.27727	7.20265
fbxa-158	0.941187	0	2.6427	2.14077	2.95108	1.51594	3.71622	2.24673
cng-1	0.941187	0.820803	2.98858	3.36214	1.02566	0.45625	3.6372	4.24014
W01F3.2	4.65265	3.84918	6.6797	6.49852	4.09223	4.11825	7.19458	7.56009
gst-16	0.757092	0.468004	2.89323	2.93177	0.602118	0.45625	3.60986	3.73104
nhr-206	1.38415	0.820803	2.86	2.8583	1.02566	2.2387	2.72344	4.15843
str-144	0	0	1.33499	2.01116	0	0	1.73777	2.77129
T26H5.10	0.29869	0.655161	2.79114	2.96715	2.03832	2.79733	2.9583	4.17515
hsp-16.41	0.29869	0.252897	0.884375	2.01116	0	0	0.552907	3.75348
dct-3	1.25106	0.468004	3.29249	2.96715	2.03832	3.13937	2.91429	4.81017
del-5	2.22664	2.21423	4.22999	3.92677	2.36276	3.98903	4.09701	5.34133
C49G7.12	1.38415	0.252897	2.75543	2.96715	0.602118	0	3.52461	3.94109
C34C6.7	2.15394	2.3287	4.48016	4.70079	1.84387	2.12026	4.57803	6.51944
R08F11.4	1.506	2.43476	3.9589	3.67191	1.02566	2.71799	3.81528	5.44146
F47B8.2	2.70501	1.54398	4.24294	4.39786	3.57008	1.84952	4.7877	5.46204
irg-2	1.91086	0	3.5009	3.87183	1.35266	0	3.90796	5.874
R10E8.8	0.941187	0.96937	2.75543	2.36953	1.35266	2.54489	2.01284	4.46071
Y53F4B.45	3.58992	3.42914	5.81573	5.4154	4.66353	4.2081	5.87478	6.74052
gst-12	0.29869	1.44592	6.00245	5.90031	1.35266	2.2387	7.42573	8.10265
C02D5.4	3.69615	3.68695	5.78064	5.52035	3.95442	4.6541	6.23379	6.43867
T26H5.9	2.3619	2.08989	5.78507	6.4336	5.80483	5.04393	6.29514	8.53942
gst-30	0.29869	0.468004	4.67429	4.08007	0	0	6.02202	6.11831
ZK970.7	2.48557	0.820803	4.91983	5.31599	2.50118	3.36447	6.00638	6.7902
C06B3.6	2.80337	1.63579	4.49105	4.42356	2.85106	2.87253	4.7126	5.98245
D1086.5	1.91086	1.10406	3.34148	3.36214	2.20964	3.77051	3.52461	4.65198
clec-74	0	0	4.40149	3.38848	0	0	5.8281	5.54797
fil-1	1.10443	1.63579	3.62479	3.16295	3.36779	3.80931	4.34923	4.01724
T26F2.3	0	0	0.745686	1.86876	0.602118	0	1.73777	2.11431
gem-4	2.15394	1.54398	4.31829	4.38484	3.85465	3.64744	5.3469	5.2653
C33G8.2	1.91086	2.626	4.20374	4.84089	4.69272	4.02244	4.50572	6.53247
F08H9.3	0	0	1.75219	1.21791	0	0	1.73777	2.77129
W02D7.5	0.941187	1.22724	2.6427	2.65635	1.61907	1.99123	3.66402	2.97595
Y51A2D.13	5.39042	4.88499	7.30851	6.96238	6.11621	6.01362	7.63001	8.33982
sdz-8	2.22664	2.02345	5.01349	5.49027	2.20964	3.60397	6.40656	6.98291
Y58A7A.4	0.546021	0.252897	2.6427	2.8955	1.35266	0	3.434	4.51424
C55A6.6	0.546021	1.44592	2.79114	3.1321	0	3.36447	3.33732	5.04656
gst-35	1.506	1.80354	4.16344	3.87183	1.02566	2.44987	5.3469	5.20146
Y58A7A.3	4.13438	4.01223	6.29133	6.42726	4.17729	4.96022	6.87109	8.12648
C31B8.4	0.941187	1.7221	3.79272	3.38848	2.36276	2.71799	3.86236	5.51552
ttr-26	2.42506	1.95381	4.31829	4.48588	2.62747	3.36447	4.8935	6.10528
sulp-2	2.29586	2.1534	4.40149	3.71417	3.36779	4.79607	4.24648	5.82187
F14F9.4	4.2259	3.79046	6.67254	6.9403	4.7769	4.71666	7.8014	8.72683
gst-31	0.757092	0.820803	4.33047	4.01394	0.602118	1.31492	5.88051	6.35678
C49G7.10	4.47005	3.77034	6.02137	6.56353	3.85465	3.84709	7.06974	8.33889
clec-68	0.546021	0	1.95467	1.79192	0.602118	0	2.50345	3.18847
F28H6.8	0	0	0.225513	1.71075	0	0	0.951645	2.58369
F09C6.3	0	0	2.1322	1.43562	0	0	2.3132	3.53777
aip-1	4.34499	4.70593	6.39068	6.70647	4.60333	3.51288	7.7062	8.23709
Y44A6C.1	1.81979	1.80354	3.9589	3.33532	2.7436	1.69235	4.41388	5.00975
nit-1	3.38282	4.21932	6.57862	6.37553	3.21523	4.49661	7.79837	8.53538
F13E9.14	0.29869	0	0.592233	1.94172	0.602118	0	2.01284	2.04324
R05D8.7	0.757092	0.468004	4.811	4.18897	0.602118	0.802352	6.91642	7.19652
ugt-18	0.757092	0.655161	4.93587	4.65813	4.17729	4.11825	6.64403	7.17175
nlp-31	1.72258	1.88063	3.13469	3.77533	3.63166	2.79733	3.46484	5.61076
fipr-22	0.29869	0	2.6427	2.78088	0	0.802352	4.15489	4.81017
R05H10.1	2.07737	1.54398	4.63553	4.26202	2.7436	3.88391	5.3049	6.82504
C08E8.10	0	0.96937	2.07542	2.31565	0.602118	0.802352	3.08281	3.8607
cdr-4	4.63939	4.75794	6.60393	6.92013	4.5405	5.4884	7.8907	8.77629
anr-32	0.29869	0.820803	1.33499	2.56694	1.61907	0.45625	2.72344	3.43047
tag-38	2.3619	2.626	5.53956	5.06154	8.25282	8.64431	7.93405	7.8053
Y17D7B.3	0	0	1.75219	1.62474	0	0	2.86889	3.3444
F40H7.12	0	0	1.51658	1.43562	1.35266	0	1.3976	4.69898
gst-14	0.29869	0.252897	3.62479	3.10059	0.602118	2.63403	5.09423	6.36409
cyp-35B1	2.07737	1.95381	2.89323	4.76251	4.21801	4.56622	4.68667	6.29694
T26H5.8	0.29869	0.96937	2.18683	2.25968	1.61907	2.34814	3.55359	3.3444
F13A7.11	0.546021	0	1.82289	2.31565	2.03832	1.31492	2.9583	4.07182
F15E6.3	0	0	1.67785	0.813745	0	0.45625	1.92685	3.15515
ptr-22	1.10443	1.7221	3.56418	3.85304	3.80205	4.52019	4.84744	6.44902
M60.7	0.941187	0.468004	2.86	2.82011	1.35266	1.84952	4.26412	5.32644
cyp-13A10	1.25106	1.10406	4.41299	4.03076	0.602118	3.77051	6.81235	8.07841
F43C1.7	0.29869	0	2.38676	1.53328	1.02566	0.802352	3.08281	4.48773
K09D9.1	2.6532	2.1534	4.28111	4.61417	3.21523	4.73693	5.72996	7.26645
ZK742.4	2.42506	2.83413	5.67949	4.89701	2.95108	3.77051	7.96674	8.2341
cyp-13A8	1.10443	0.655161	2.60307	2.56694	1.61907	2.34814	4.33261	4.33245
nspe-4	0.29869	0	1.01089	2.42147	0	0	3.40249	4.83142
fipr-24	0	0.252897	1.33499	1.94172	0	0	2.77357	5.92431
Y52E8A.3	1.72258	1.54398	4.00524	3.16295	3.13244	3.51288	5.26165	6.37136
gst-38	1.99651	2.21423	4.21692	4.33154	3.50575	3.77051	6.77593	7.2954
clec-163	0	0.820803	2.4327	1.86876	1.61907	1.08128	4.47575	4.75565
K10D11.2	1.25106	1.34072	2.92572	3.48927	2.36276	3.60397	5.94208	5.67093
fbxa-164	0	0	1.33499	1.09535	1.02566	1.08128	3.00101	3.15515
nspe-6	0	0	0.745686	1.43562	0	0	3.04249	5.05561
