# Supplementary material for: NHR‐49/HNF4 integrates regulation of fatty acid metabolism with a protective transcriptional response to oxidative stress and fasting
Source: Aging Cell. 2018 Mar 5;17(3):e12743. doi: 10.1111/acel.12743 (PMC5946062; doi:10.1111/acel.12743)
Supplement: Supplementary file 4 [file ACEL-17-e12743-s004.xlsx]

## Sheet: Table S4
Table S4. : Log-fold expression changes and false discovery rates of genes upregulated greater than four-fold by tBOOH in wild-type worms, arranged as in Fig 2B.
	Formatting: red cells indicate FDR<0.05.
	Number of genes with FDR<0.05 in:			N2 vs. N2 +tBOOH		250
				nhr-49 vs. nhr-49 +tBOOH		133
				N2 vs. nhr-49		21
	N2 vs. N2 +tBOOH		nhr-49 vs. nhr-49 +tBOOH		N2 +tBOOH vs. nhr-49 +tBOOH		N2 vs. nhr-49
Genes	FDR	logFC	FDR	logFC	FDR	logFC	FDR	logFC
cyp-37B1	1.67282e-06	3.47722	0.330983	-1.4861	7.1339e-10	-4.78156	1	0.186945
fmo-2	1.71952e-19	7.41657	1	0	2.05117e-26	-13.0196	0.336681	-5.1012
F41C3.1	0.0346292	5.734	1	0	0.0450295	-5.70094	1	0
ZC395.5	0.000355224	3.64915	1	2.00126	1.71064e-05	-5.35797	1	-3.67414
nlp-25	0.000335909	4.79892	1	0	8.49027e-05	-7.19081	1	-1.99625
clec-7	0.000225142	2.94963	1	0.193933	0.000299998	-3.05264	1	-0.296786
Y6G8.2	0.00245976	2.35834	1	0.175796	0.00506024	-2.27645	1	-0.0941538
amt-1	0.0151009	2.2884	1	0.158816	0.0124902	-2.4565	1	-0.326119
fbxa-13	0.00587804	3.08753	1	-0.376154	0.188708	-1.8864	0.88634	1.5569
lipl-3	1.50873e-05	3.52737	0.251887	2.91276	0.000103223	-3.26209	0.620587	-2.65563
C49C8.3	0.000859605	4.00146	0.61264	4.23376	0.0587724	-2.4702	1	-2.7945
F22D3.4	0.0352978	2.29613	0.829267	1.0909	0.199903	-1.73651	1	-0.538479
ZK430.5	0.0313001	3.72028	0.923269	-1.26263	0.253003	-2.26938	1	2.63938
CE7X_3.1	0.0398483	3.66127	0.991496	-0.857497	0.459207	-2.17637	0.877917	2.26743
F16G10.15	0.0393331	2.82293	0.462136	4.45014	0.204077	-1.99648	1	-3.68757
ttr-29	0.00435649	3.00847	0.829267	1.09671	0.148192	-1.88333	1	0.013317
ZK550.6	0.00744419	2.06713	0.285445	1.22386	0.0498947	-1.72297	0.846123	-0.87999
sodh-1	3.33216e-07	3.58266	0.00382516	2.81977	2.69911e-06	-3.36253	0.02233	-2.60054
F55G1.7	0.0142698	2.59869	1	-0.228048	0.553031	-1.22439	0.734915	1.59088
F11D5.5	0.0105219	4.06523	1	-0.00630418	0.553031	-1.6287	0.877917	2.34518
F11E6.11	0.00520157	3.63907	1	-0.382905	0.467373	-1.53372	0.68638	2.43654
T17A3.10	6.37114e-05	7.1909	0.337764	4.63904	0.195742	-1.97222	1	0
F45E10.2	0.0306265	2.04722	1	0.209501	0.743656	-0.914775	0.961984	0.918907
Y49F6A.5	0.000698305	6.69677	0.939992	0.95643	0.553031	-1.44274	1	3.76369
oac-53	0.032183	3.19018	1	0.0163581	0.769897	-1.23364	1	1.88987
gst-2	0.00912708	3.72587	0.188003	5.07529	0.553031	-1.35729	1	-2.80955
T05E12.3	0.000476368	3.24947	0.583159	1.54345	0.213213	-1.58979	1	0.102089
F17C11.4	0.0106448	2.18435	0.73465	0.850099	0.67885	-0.929718	1	0.401222
Y43F8B.23	0.00820761	2.5612	0.83229	0.791427	0.669382	-1.01215	1	0.748116
Y46E12BR.1	0.000408458	4.1454	0.798196	1.0211	0.594819	-1.22353	1	1.84113
C50E3.11	0.041739	2.61696	0.959968	0.659361	0.881024	-0.887576	1	1.04903
far-3	0.000517154	2.5071	2.76025e-05	3.22858	0.117628	-1.50561	0.0227553	-2.2276
thn-2	5.97849e-07	3.59592	0.174061	1.48003	0.0768628	-1.62954	1	0.484344
F09F7.6	0.00278452	2.48788	0.137583	1.98229	0.448691	-1.15244	1	-0.651644
Y54G2A.36	5.68464e-05	3.53349	0.0238844	3.88219	0.286446	-1.40441	0.88634	-1.7742
col-95	0.0009904	2.49446	0.584564	0.888872	0.737043	-0.822366	0.94576	0.78166
F48G7.5	0.0455011	2.0787	1	-0.0272795	0.767382	-0.891606	0.877917	1.20828
ahr-1	0.032183	3.23417	0.992152	-0.506099	0.906665	-0.804154	0.369539	2.88167
scl-2	3.94723e-14	5.51362	1.00036e-06	3.60444	0.00678719	-2.09663	1	-0.188742
R03H10.1	0.00068712	2.69957	0.297926	1.37605	0.748775	-0.830684	1	0.488868
pho-8	0.0312513	2.21616	0.552247	1.25182	0.838966	-0.795598	1	0.160702
epg-4	0.00919441	2.05574	0.700637	0.725382	0.853026	-0.678386	1	0.650913
F14F9.2	1.63317e-11	6.23737	7.18902e-05	7.61464	0.0450295	-1.8305	1	-3.30185
cyp-32B1	0.000658698	2.78697	0.661294	0.871005	0.694993	-0.878302	0.880437	1.03265
K05B2.4	0.0028662	2.42832	0.00914757	2.80341	0.571063	-1.01722	0.796147	-1.3964
cyp-33B1	2.94295e-20	9.00702	0.000870207	2.86524	0.00585091	-2.15094	0.0227553	3.92367
cpt-3	2.58665e-07	4.03962	6.30427e-05	5.2813	0.0921805	-1.62597	0.441322	-2.88169
nnt-1	0.000949915	2.44064	0.0315744	1.92158	0.542521	-0.993975	1	-0.475812
ver-2	0.0393535	2.16337	1	-0.0261205	0.954526	-0.607288	0.637899	1.57386
clec-223	0.0013679	2.50931	0.0981158	1.80376	0.804942	-0.759601	1	-0.0568936
aakg-4	0.00342931	2.34683	0.106397	1.71243	0.816372	-0.735674	1	-0.103798
ugt-4	0.0194887	2.04085	0.0845667	2.04847	0.788437	-0.793773	1	-0.804473
dod-3	2.61055e-05	7.33578	0.447216	2.63119	0.553031	-1.30624	1	2.85328
vet-6	0.00354173	3.90851	0.946207	0.576777	0.971689	-0.554867	0.452652	2.71578
Y45F10D.6	2.03281e-06	3.95217	0.012818	2.94912	0.514427	-1.07289	1	-0.0829981
T08D2.5	0.00520157	3.11051	0.913746	-0.551467	0.957835	-0.584227	0.0463845	3.05386
EEED8.15	0.0168209	2.6137	0.271555	2.07989	0.995559	-0.398226	1	0.114379
C15H9.2	0.0313001	3.7392	1	0.382591	0.995559	-0.511185	0.88634	2.73784
C49F5.3	0.032183	3.18401	0.869537	1.10573	0.995071	-0.500362	1	1.51976
oac-54	0.00224243	3.41468	0.0214057	5.92722	0.636802	-1.12459	1	-3.71466
W06D11.3	0.0143131	2.9165	0.399766	2.25137	0.976488	-0.543584	1	0.0895559
ZC239.22	0.00778497	2.86706	0.0870361	3.39404	0.648111	-1.08672	1	-1.63516
str-7	0.00086983	3.69131	0.682322	1.13178	0.942846	-0.632376	0.980946	1.88508
ilys-2	2.34519e-06	5.60725	1	0.287902	0.862788	-0.769487	0.0197116	4.43398
T10G3.1	0.0160109	2.16699	0.700637	0.822634	0.974969	-0.418796	0.925548	0.92114
linc-37	0.000333791	6.86993	0.302969	2.84314	0.964275	-0.656157	1	2.82433
B0563.10	0.000698305	6.73053	0.0726007	5.51466	0.954526	-0.627748	1	0
thn-1	4.14889e-05	4.14249	0.124618	2.1251	0.878722	-0.709515	1	1.27399
EEED8.12	0.00819401	4.11815	0.624735	1.75157	0.995559	-0.514122	1	1.73989
T04D3.5	0.0397079	2.00638	0.737545	0.879539	1	-0.214788	1	0.905378
F47B8.4	1.44577e-05	4.41492	0.11087	2.65601	0.887361	-0.675449	1	1.0378
linc-84	0.00820761	2.549	0.0024418	6.90015	0.897391	-0.661004	0.336681	-5.07136
C06E1.11	0.0124796	2.71663	0.0686505	3.48386	0.964275	-0.55297	1	-1.34577
C46A5.8	0.0420551	2.33569	0.527843	1.54395	0.987313	-0.400678	1	0.376246
C06H2.7	0.0106468	2.21039	0.101141	1.92533	0.981997	-0.375506	1	-0.0949001
ugt-56	0.0457429	2.78773	1	0.374687	0.957103	-0.693661	0.980946	1.68296
fbxa-189	0.000334361	3.18774	0.285207	1.55812	0.976488	-0.434368	0.941894	1.18201
arrd-11	0.0082938	3.37384	0.0441894	6.12056	0.974969	-0.494197	1	-3.33032
ugt-11	0.0218302	2.40138	0.904764	0.529253	0.995071	-0.339983	0.632225	1.52165
K08F9.1	0.0145381	3.02575	0.411207	1.96995	0.99223	-0.451628	1	0.572327
hil-1	0.000381024	3.61662	0.124618	2.13045	0.964275	-0.501575	1	0.957558
math-34	0.0082938	3.40159	0.682322	1.2613	0.99223	-0.420568	0.980946	1.67793
math-37	0.0251729	3.49458	0.820298	-0.749208	0.981997	-0.467823	0.0486955	3.71728
Y6E2A.4	8.06018e-06	3.99651	0.000227987	4.34959	0.995559	-0.317435	1	-0.693673
F21C10.11	0.000939182	4.60378	0.466919	1.85958	1	-0.309588	0.877917	2.31896
lys-7	0.00463926	2.16773	0.310303	1.15263	0.99223	-0.309031	0.950438	0.705266
gst-4	1.9007e-05	2.99282	5.18281e-11	4.86382	0.895496	-0.587569	0.00542573	-2.45919
D2030.2	0.000204579	2.65231	0.0587251	1.64112	0.981997	-0.344689	0.974569	0.666086
M162.5	0.00325672	2.59581	0.0160285	2.8331	0.996444	-0.291976	1	-0.538703
T28A11.20	0.000333791	6.88391	0.0173847	6.41979	1	0.128832	1	0
C44E12.1	7.74039e-06	3.40205	0.00914757	2.35479	0.995559	-0.30093	1	0.74108
hpo-15	0.00360585	2.16994	0.015361	1.9673	0.995559	-0.281254	1	-0.0789356
vet-2	0.0283172	2.04935	0.0335122	2.21676	0.964275	0.487334	1	0.31365
frpr-11	0.0137551	3.12477	0.735762	1.21507	1	-0.161513	0.980946	1.7064
T28F4.5	0.00147841	2.31512	6.39562e-07	3.54947	1	-0.20801	0.253641	-1.44258
D1086.2	0.000256276	3.83282	0.66684	0.909671	1	-0.227215	0.202742	2.66273
srh-48	0.0175391	5.96128	0.798196	-1.23983	0.947382	-0.912245	0.143857	5.7607
C17C3.3	0.0312513	2.17914	0.149008	2.02536	1	-0.241872	1	-0.0976887
lipl-2	0.00157395	2.42002	0.319917	1.15627	1	-0.204484	0.731755	1.05751
ZK550.2	3.30698e-05	3.02604	0.00332812	2.39388	1	-0.25162	1	0.378218
C31H5.6	0.00721082	2.11004	0.538894	0.885093	1	-0.143469	0.648341	1.0803
C08F11.13	9.77493e-07	3.52406	0.00809032	2.13173	1	-0.0681356	0.458281	1.32174
R11F4.1	0.00543356	2.13471	0.0240253	1.93284	1	-0.0977576	1	0.10322
C15A11.4	0.0175362	2.18181	0.00258858	3.20886	1	-0.0411377	1	-1.07467
srr-6	3.54574e-05	3.18755	0.0362697	1.96069	1	-0.140995	0.799543	1.08046
nlp-28	0.0206384	2.35393	0.00923891	3.59007	1	-0.0671598	1	-1.31761
B0238.13	0.00153552	6.53139	0.466919	1.64595	1	-0.0944348	1	4.2478
nas-9	0.000208833	2.73473	0.0416932	1.77893	1	-0.120107	0.88634	0.834082
coel-1	6.70154e-05	2.9387	9.32004e-06	3.55506	1	-0.110547	1	-0.72955
tts-1	9.73768e-12	5.10191	9.55692e-10	4.65293	1	0.123358	1	0.567514
F22B7.9	0.00313569	2.32816	0.00732882	2.35985	1	-0.0230426	1	-0.0572732
F47B10.9	0.000642544	3.55091	0.0982421	2.44428	1	-0.0372507	1	1.03497
F43C11.7	5.32927e-07	3.50121	0.000506944	2.58541	1	-0.0449585	0.802126	0.870112
K06A9.2	0.0153169	2.46277	0.206095	1.84081	1	-0.0592596	1	0.54972
C17B7.10	0.0024836	3.99206	0.0024418	6.88805	1	0.199223	1	-2.80955
ZC443.3	2.04758e-07	3.75276	1.74723e-05	3.23073	1	0.0627675	1	0.582163
Y43F8B.15	0.000939182	4.57746	0.726548	0.966894	1	0.145325	0.188767	3.6401
catp-3	1.64599e-06	3.30475	2.98426e-06	3.30867	1	0.0457412	1	0.0415896
C27B7.9	7.12808e-06	3.59486	0.00126946	2.96084	1	0.160463	1	0.784705
cht-1	1.53589e-10	4.57043	5.8294e-10	4.54482	1	0.0633206	1	0.0874199
clec-218	0.00174333	2.36694	0.00766959	2.18029	1	0.0703322	1	0.255485
ttr-23	0.000970641	3.8294	0.0239978	3.02307	1	0.19725	1	0.95737
F17B5.1	0.0194431	2.02203	0.758941	0.666117	1	0.114826	0.368837	1.46778
C18A11.1	0.0237732	2.0483	0.0509035	1.99951	0.987313	0.354604	1	0.398586
best-5	0.0109682	2.37563	3.52562e-05	5.36685	0.920974	0.60112	0.796147	-2.40718
F45D3.4	6.16686e-05	2.92255	0.00329498	2.36119	1	0.178723	0.953235	0.738101
C36B1.6	0.0451933	2.23818	0.0494286	2.6166	1	0.214506	1	-0.177839
W06H8.2	2.39869e-12	5.85337	6.94735e-14	7.92671	0.984299	0.342379	1	-1.75638
B0310.3	0.00349747	3.08371	0.263107	1.70088	1	0.128125	0.96186	1.48412
clec-82	0.00797198	2.77827	0.123433	2.08817	1	0.186465	1	0.859627
F31F6.3	0.0127287	5.98641	0.251887	2.92806	1	0.341638	1	2.85328
F53F1.6	3.49454e-06	3.62151	0.0113996	2.12991	0.713126	0.844791	0.0609189	2.32771
tag-52	5.38965e-05	3.01178	0.000548835	2.77705	1	0.226663	1	0.458022
dos-3	3.22626e-05	7.29633	0.00135934	7.04993	0.996444	0.34851	1	0
T12D8.5	3.07971e-06	3.52005	2.0274e-07	4.27919	0.964275	0.452744	1	-0.312085
Y70C5A.3	0.00636518	2.46653	0.700637	0.800994	1	0.26257	0.242075	1.92005
T19C4.5	0.0208031	2.26644	0.163056	1.58198	0.98504	0.368462	0.941894	1.04417
F47B8.3	0.0308498	2.03657	0.319313	1.22866	0.981997	0.373727	0.796147	1.17631
gsto-2	0.000905494	6.63706	0.0548887	3.61175	1	0.349251	1	2.82433
C50F7.5	5.99348e-18	6.87649	6.54082e-13	5.25402	0.294561	1.2232	0.0068873	2.83556
C42D4.1	3.22626e-05	2.9104	0.000331769	2.61536	0.894219	0.595738	0.7877	0.8905
Y42G9A.3	0.00640008	2.18462	2.85473e-05	3.39124	0.961558	0.475836	1	-0.733436
fbxa-44	0.000539757	6.78908	0.418154	1.58174	1	0.276258	0.585802	4.93851
F48C1.9	0.00917038	6.09986	0.0439606	3.61282	0.835981	0.91645	1	2.85328
gst-40	0.00274286	2.84814	0.126677	1.78977	0.979352	0.424284	0.796147	1.46743
oac-6	0.00210037	2.39735	0.932897	0.347687	0.995559	0.28946	0.0111829	2.3367
C37A5.3	0.0246596	5.82894	0.0382301	5.76696	0.987313	0.527518	1	0
M03A1.8	1.28872e-06	4.88873	0.000780108	3.2377	0.947382	0.540539	0.796147	2.14482
Y43C5A.3	0.00301447	2.80639	0.0876073	1.81903	0.964275	0.480367	0.734915	1.4552
cex-1	0.0151473	2.08111	5.27142e-06	3.97901	0.905241	0.60044	0.781182	-1.3015
F14F9.3	1.47089e-10	9.0974	1.55428e-09	6.05053	0.320946	1.24152	1	3.73614
F42C5.3	0.00278452	6.41545	0.311946	2.11265	0.977659	0.516136	0.877917	4.27341
C25H3.10	4.33069e-07	4.01887	0.000934961	2.62088	0.787247	0.764489	0.10014	2.15258
F56D2.5	0.00261157	2.29726	3.19638e-05	3.15459	0.878722	0.635525	1	-0.223409
oac-20	0.0013679	2.4687	0.000669776	2.76774	0.974969	0.399273	1	0.0975878
gst-37	2.66502e-07	5.95746	1.83601e-07	8.52334	0.826052	0.753784	1	-1.98037
F26F12.3	0.00844869	2.00106	0.0137498	1.96273	0.969152	0.414404	1	0.452598
Y58A7A.5	0.000364739	2.66679	2.43019e-09	4.79964	0.682869	0.852785	0.734915	-1.28263
pme-4	2.17524e-08	5.0692	2.96828e-08	5.15713	0.682869	0.871631	1	0.753134
skr-5	0.0397079	3.1393	0.300604	1.99975	0.995559	0.377008	1	1.4533
cyp-34A9	0.000447985	2.72527	0.488409	0.954153	0.964275	0.456982	0.0293738	2.22419
hsp-16.2	0.00186409	4.43756	0.000314889	7.34035	0.643489	1.07291	1	-1.99625
F56D5.3	6.11241e-13	5.57558	2.52504e-16	6.69652	0.125122	1.48282	1	0.353318
Y32B12C.1	0.00515405	2.40771	0.0227294	2.0641	0.812051	0.747398	0.902955	1.08398
T28H10.3	0.000584318	2.46099	0.00162494	2.34588	0.826052	0.694558	0.842889	0.80957
ubc-8	0.019133	2.04204	0.00481179	2.51147	0.906665	0.600443	1	0.127163
ftn-1	0.0246327	2.07324	1.37457e-06	5.25908	0.747585	0.835375	0.591693	-2.35982
cnc-4	6.693e-05	3.66587	4.37137e-06	5.09043	0.802286	0.770582	1	-0.67778
C32H11.4	6.6097e-05	2.90739	2.0816e-14	6.15237	0.301049	1.22353	0.143857	-2.02402
fbxa-158	0.00484595	3.27311	0.678435	0.934619	0.775214	0.860947	0.0349861	3.16556
cng-1	0.000525256	3.23519	2.99745e-05	4.40471	0.728046	0.856748	1	-0.332676
W01F3.2	0.00152012	2.34717	3.85296e-06	3.35809	0.73352	0.803204	1	-0.208579
gst-16	0.00043082	3.57384	3.76472e-05	4.64521	0.7752	0.845044	1	-0.257635
nhr-206	0.0151468	2.39945	0.0379376	2.15454	0.77338	0.847031	0.941894	1.07933
str-144	0.00116612	6.56767	0.00392704	6.82873	0.862788	0.855257	1	0
T26H5.10	0.000104332	3.86415	0.256232	1.36231	0.704734	0.906485	0.0189337	3.3735
hsp-16.41	0.0490182	3.05319	0.000125359	7.4957	0.148326	1.76202	1	-2.7945
dct-3	0.000701412	3.16149	0.12781	1.5819	0.476024	1.10559	0.0609189	2.66752
del-5	0.0134283	2.12044	0.130793	1.51329	0.769897	0.799952	0.450254	1.40323
C49G7.12	0.00636518	2.83556	7.3654e-06	5.60802	0.627578	0.983996	1	-1.81243
C34C6.7	0.000866078	2.62072	1.00757e-07	4.22733	0.259402	1.29527	1	-0.315852
R08F11.4	0.0219884	2.04814	0.000317144	2.98126	0.475511	1.07874	1	0.140797
F47B8.2	0.00445561	2.36539	0.0050804	2.41506	0.681888	0.874951	0.96186	0.821141
irg-2	0.000353686	3.16689	5.43617e-09	5.66503	0.102838	1.58191	1	-0.930553
R10E8.8	0.0282532	2.37272	0.0815491	1.84902	0.362594	1.27845	0.564153	1.78661
Y53F4B.45	0.00407727	2.21933	0.0186295	1.97183	0.784362	0.754028	0.734915	1.00012
gst-12	4.03992e-13	5.86926	1.90956e-15	6.32704	0.0237841	1.86792	0.796147	1.39448
C02D5.4	0.00911143	2.05017	0.0128868	2.03775	0.835981	0.694127	0.974703	0.705346
T26H5.9	1.20044e-08	4.23339	0.00171884	2.37208	0.0544038	1.68472	5.09523e-06	3.54173
gst-30	2.35002e-10	5.91218	1.43816e-15	10.827	0.0544038	1.70917	1	-3.30185
ZK970.7	1.26793e-06	3.68894	1.56451e-06	3.59954	0.220025	1.34481	0.564864	1.42802
C06B3.6	0.00325672	2.38587	0.000489208	2.79541	0.482718	1.06011	1	0.646682
D1086.5	0.0153169	2.24642	0.439821	1.05272	0.682869	0.912788	0.119279	2.09902
clec-74	3.5057e-11	9.26807	3.10315e-14	10.4443	0.0443439	1.77445	1	0
fil-1	0.00435649	2.53176	0.795543	0.618406	0.74561	0.837389	0.00853652	2.74214
T26F2.3	0.00917038	6.10959	0.0686505	3.49188	0.946793	0.785264	1	2.85328
gem-4	0.000349115	2.85836	0.0904066	1.627	0.553031	0.989368	0.0549112	2.21504
C33G8.2	0.00151854	2.48709	0.115874	1.50589	0.238881	1.33083	0.0179357	2.30831
F08H9.3	0.0050902	6.28913	0.00392704	6.82873	0.620644	1.13372	1	0
W02D7.5	0.041739	2.18418	0.111508	1.8355	0.804942	0.807672	0.941894	1.14398
Y51A2D.13	0.00860357	2.01716	0.0137192	1.97842	0.643816	0.886939	0.749704	0.925263
sdz-8	3.07971e-06	3.47362	2.79069e-07	3.78075	0.135039	1.4761	0.734915	1.16418
Y58A7A.4	0.000204968	4.10825	1.45354e-05	4.48915	0.228221	1.43862	1	1.00951
C55A6.6	0.00820761	2.57669	0.0209366	2.04875	0.125122	1.58996	0.263189	2.10474
gst-35	0.000701412	2.79765	4.15248e-06	3.68521	0.265639	1.30247	1	0.407559
Y58A7A.3	0.00151854	2.35563	2.63907e-05	3.05277	0.253161	1.2808	1	0.582663
C31B8.4	0.00131979	2.75024	0.0024301	2.56312	0.218892	1.38329	0.510346	1.56117
ttr-26	0.00229245	2.47801	0.000575426	2.71165	0.289877	1.25916	0.834336	1.02122
sulp-2	0.0123033	2.12884	0.418154	1.00912	0.359844	1.18805	0.0207087	2.30384
F14F9.4	6.19706e-05	2.86662	3.23029e-07	3.63912	0.101767	1.53289	0.91043	0.759329
gst-31	2.04758e-07	4.50781	4.69935e-12	5.98187	0.0129034	2.0166	1	0.520093
C49G7.10	0.00332839	2.22128	1.49063e-08	4.08273	0.102838	1.53393	1	-0.328521
clec-68	0.0206384	3.51579	0.00193841	4.65543	0.48122	1.25481	1	0.043732
F28H6.8	0.0346292	5.65506	0.0215935	6.38203	0.606319	1.31936	1	0
F09C6.3	0.000539757	6.74554	6.06053e-05	7.65724	0.243262	1.50773	1	0
aip-1	0.00697546	2.06614	5.06078e-08	3.92711	0.143935	1.44846	1	-0.413266
Y44A6C.1	0.0116116	2.22689	0.00175262	2.73883	0.444053	1.12155	1	0.603531
nit-1	0.000190757	2.70014	2.43019e-09	4.28607	0.0418563	1.74391	1	0.156751
F13E9.14	0.0398483	3.68909	0.0548887	3.60578	0.878722	0.894736	1	0.857032
R05D8.7	2.73643e-09	5.33386	2.58904e-16	7.60329	0.00051542	2.58059	1	0.279632
ugt-18	6.79717e-10	5.36806	0.000127408	2.85407	0.00533573	2.16774	5.61305e-07	4.65731
nlp-31	0.0308498	2.02225	0.066071	1.75894	0.154471	1.50287	0.253641	1.76028
fipr-22	7.12808e-06	5.43019	7.07996e-08	5.57246	0.0260743	1.97783	1	1.71273
R05H10.1	0.000134372	3.03467	0.000103968	2.92664	0.0299923	1.84278	0.143857	1.94462
C08E8.10	0.0169576	2.75404	0.00025389	3.95096	0.190114	1.5449	1	0.317931
cdr-4	0.00537783	2.11261	2.87094e-06	3.33971	0.0661178	1.63873	1	0.410987
anr-32	0.0336786	2.57428	0.0243144	2.74726	0.436357	1.26502	1	1.06368
tag-38	3.68583e-05	3.05457	0.762591	-0.593024	0.000468303	2.57999	3.75959e-16	6.22426
Y17D7B.3	0.00153552	6.54754	3.44697e-05	7.73694	0.106179	1.78549	1	0
F40H7.12	0.0050902	6.23066	6.90982e-05	4.24406	0.000822368	2.88888	0.877917	4.32555
gst-14	2.22307e-07	5.34635	6.54673e-08	4.20918	0.000649946	2.59409	0.075574	3.66365
cyp-35B1	0.00392767	2.40761	0.1915	1.34058	0.075549	1.6559	0.00279362	2.71798
T26H5.8	0.0268822	2.52469	0.163056	1.63935	0.265639	1.43213	0.210383	2.29424
F13A7.11	0.00626622	3.79353	0.0285933	2.33366	0.0744991	1.79532	0.188209	3.1888
F15E6.3	0.0127287	5.98138	0.00200083	4.43501	0.148192	1.83041	1	2.82433
ptr-22	0.000941274	2.77689	0.05705	1.69924	0.00468511	2.23304	0.000168375	3.30197
M60.7	0.0013679	3.23206	1.21774e-05	3.72873	0.00732855	2.21518	0.796147	1.694
cyp-13A10	2.84627e-06	3.79884	7.34763e-11	4.77701	1.52397e-06	3.41441	0.0582977	2.42361
F43C1.7	0.000939182	4.58529	7.21536e-05	4.00121	0.0129034	2.22454	1	2.68813
K09D9.1	0.00522268	2.26303	0.000669776	2.57263	0.00279541	2.28965	0.0811841	1.97646
ZK742.4	0.000104332	2.90198	5.03673e-11	4.80136	0.00011275	2.79529	0.878174	0.89279
cyp-13A8	0.0178433	2.53098	0.00373503	2.58223	0.033431	1.93147	0.474331	1.8622
nspe-4	0.00240818	4.37143	5.43935e-09	8.99416	0.000769937	2.79479	1	-1.99625
fipr-24	0.00819401	4.09829	6.83835e-12	9.81659	5.25379e-07	3.90668	1	-1.98037
Y52E8A.3	0.00520157	2.44291	0.000525926	2.69877	0.00215061	2.36788	0.09303	2.10461
gst-38	0.00271004	2.45678	1.63121e-06	3.51484	0.00010086	2.84794	0.181608	1.78511
clec-163	0.0082938	3.03491	1.691e-05	3.90845	0.000621998	2.73128	0.731755	1.82147
K10D11.2	0.00601348	2.50484	0.000281101	2.81294	0.000323578	2.71278	0.0608958	2.39407
fbxa-164	0.0246596	5.81824	0.0205167	2.74651	0.0114612	2.46086	0.585802	4.98481
nspe-6	0.0468659	5.63788	2.97606e-09	9.0872	1.19848e-06	4.04643	1	0

## Sheet: Filter FDR in nhr-49+T
Table S4. : Log-fold expression changes and false discovery rates of genes upregulated greater than four-fold by tBOOH in wild-type worms, arranged as in Fig 2B.
	Formatting: red cells indicate FDR<0.05.
	Number of genes with FDR<0.05 in:			N2 vs. N2 +tBOOH		250
				nhr-49 vs. nhr-49 +tBOOH		133
				N2 vs. nhr-49		21
	N2 vs. N2 +tBOOH		nhr-49 vs. nhr-49 +tBOOH		N2 +tBOOH vs. nhr-49 +tBOOH		N2 vs. nhr-49
Genes	FDR	logFC	FDR	logFC	FDR	logFC	FDR	logFC
cyp-37B1	1.67282e-06	3.47722	0.330983	-1.4861	7.1339e-10	-4.78156	1	0.186945
fmo-2	1.71952e-19	7.41657	1	0	2.05117e-26	-13.0196	0.336681	-5.1012
F41C3.1	0.0346292	5.734	1	0	0.0450295	-5.70094	1	0
ZC395.5	0.000355224	3.64915	1	2.00126	1.71064e-05	-5.35797	1	-3.67414
nlp-25	0.000335909	4.79892	1	0	8.49027e-05	-7.19081	1	-1.99625
clec-7	0.000225142	2.94963	1	0.193933	0.000299998	-3.05264	1	-0.296786
Y6G8.2	0.00245976	2.35834	1	0.175796	0.00506024	-2.27645	1	-0.0941538
amt-1	0.0151009	2.2884	1	0.158816	0.0124902	-2.4565	1	-0.326119
fbxa-13	0.00587804	3.08753	1	-0.376154	0.188708	-1.8864	0.88634	1.5569
lipl-3	1.50873e-05	3.52737	0.251887	2.91276	0.000103223	-3.26209	0.620587	-2.65563
C49C8.3	0.000859605	4.00146	0.61264	4.23376	0.0587724	-2.4702	1	-2.7945
F22D3.4	0.0352978	2.29613	0.829267	1.0909	0.199903	-1.73651	1	-0.538479
ZK430.5	0.0313001	3.72028	0.923269	-1.26263	0.253003	-2.26938	1	2.63938
CE7X_3.1	0.0398483	3.66127	0.991496	-0.857497	0.459207	-2.17637	0.877917	2.26743
F16G10.15	0.0393331	2.82293	0.462136	4.45014	0.204077	-1.99648	1	-3.68757
ttr-29	0.00435649	3.00847	0.829267	1.09671	0.148192	-1.88333	1	0.013317
ZK550.6	0.00744419	2.06713	0.285445	1.22386	0.0498947	-1.72297	0.846123	-0.87999
sodh-1	3.33216e-07	3.58266	0.00382516	2.81977	2.69911e-06	-3.36253	0.02233	-2.60054
F55G1.7	0.0142698	2.59869	1	-0.228048	0.553031	-1.22439	0.734915	1.59088
F11D5.5	0.0105219	4.06523	1	-0.00630418	0.553031	-1.6287	0.877917	2.34518
F11E6.11	0.00520157	3.63907	1	-0.382905	0.467373	-1.53372	0.68638	2.43654
T17A3.10	6.37114e-05	7.1909	0.337764	4.63904	0.195742	-1.97222	1	0
F45E10.2	0.0306265	2.04722	1	0.209501	0.743656	-0.914775	0.961984	0.918907
Y49F6A.5	0.000698305	6.69677	0.939992	0.95643	0.553031	-1.44274	1	3.76369
oac-53	0.032183	3.19018	1	0.0163581	0.769897	-1.23364	1	1.88987
gst-2	0.00912708	3.72587	0.188003	5.07529	0.553031	-1.35729	1	-2.80955
T05E12.3	0.000476368	3.24947	0.583159	1.54345	0.213213	-1.58979	1	0.102089
F17C11.4	0.0106448	2.18435	0.73465	0.850099	0.67885	-0.929718	1	0.401222
Y43F8B.23	0.00820761	2.5612	0.83229	0.791427	0.669382	-1.01215	1	0.748116
Y46E12BR.1	0.000408458	4.1454	0.798196	1.0211	0.594819	-1.22353	1	1.84113
C50E3.11	0.041739	2.61696	0.959968	0.659361	0.881024	-0.887576	1	1.04903
far-3	0.000517154	2.5071	2.76025e-05	3.22858	0.117628	-1.50561	0.0227553	-2.2276
thn-2	5.97849e-07	3.59592	0.174061	1.48003	0.0768628	-1.62954	1	0.484344
F09F7.6	0.00278452	2.48788	0.137583	1.98229	0.448691	-1.15244	1	-0.651644
Y54G2A.36	5.68464e-05	3.53349	0.0238844	3.88219	0.286446	-1.40441	0.88634	-1.7742
col-95	0.0009904	2.49446	0.584564	0.888872	0.737043	-0.822366	0.94576	0.78166
F48G7.5	0.0455011	2.0787	1	-0.0272795	0.767382	-0.891606	0.877917	1.20828
ahr-1	0.032183	3.23417	0.992152	-0.506099	0.906665	-0.804154	0.369539	2.88167
scl-2	3.94723e-14	5.51362	1.00036e-06	3.60444	0.00678719	-2.09663	1	-0.188742
R03H10.1	0.00068712	2.69957	0.297926	1.37605	0.748775	-0.830684	1	0.488868
pho-8	0.0312513	2.21616	0.552247	1.25182	0.838966	-0.795598	1	0.160702
epg-4	0.00919441	2.05574	0.700637	0.725382	0.853026	-0.678386	1	0.650913
F14F9.2	1.63317e-11	6.23737	7.18902e-05	7.61464	0.0450295	-1.8305	1	-3.30185
cyp-32B1	0.000658698	2.78697	0.661294	0.871005	0.694993	-0.878302	0.880437	1.03265
K05B2.4	0.0028662	2.42832	0.00914757	2.80341	0.571063	-1.01722	0.796147	-1.3964
cyp-33B1	2.94295e-20	9.00702	0.000870207	2.86524	0.00585091	-2.15094	0.0227553	3.92367
cpt-3	2.58665e-07	4.03962	6.30427e-05	5.2813	0.0921805	-1.62597	0.441322	-2.88169
nnt-1	0.000949915	2.44064	0.0315744	1.92158	0.542521	-0.993975	1	-0.475812
ver-2	0.0393535	2.16337	1	-0.0261205	0.954526	-0.607288	0.637899	1.57386
clec-223	0.0013679	2.50931	0.0981158	1.80376	0.804942	-0.759601	1	-0.0568936
aakg-4	0.00342931	2.34683	0.106397	1.71243	0.816372	-0.735674	1	-0.103798
ugt-4	0.0194887	2.04085	0.0845667	2.04847	0.788437	-0.793773	1	-0.804473
dod-3	2.61055e-05	7.33578	0.447216	2.63119	0.553031	-1.30624	1	2.85328
vet-6	0.00354173	3.90851	0.946207	0.576777	0.971689	-0.554867	0.452652	2.71578
Y45F10D.6	2.03281e-06	3.95217	0.012818	2.94912	0.514427	-1.07289	1	-0.0829981
T08D2.5	0.00520157	3.11051	0.913746	-0.551467	0.957835	-0.584227	0.0463845	3.05386
EEED8.15	0.0168209	2.6137	0.271555	2.07989	0.995559	-0.398226	1	0.114379
C15H9.2	0.0313001	3.7392	1	0.382591	0.995559	-0.511185	0.88634	2.73784
C49F5.3	0.032183	3.18401	0.869537	1.10573	0.995071	-0.500362	1	1.51976
oac-54	0.00224243	3.41468	0.0214057	5.92722	0.636802	-1.12459	1	-3.71466
W06D11.3	0.0143131	2.9165	0.399766	2.25137	0.976488	-0.543584	1	0.0895559
ZC239.22	0.00778497	2.86706	0.0870361	3.39404	0.648111	-1.08672	1	-1.63516
str-7	0.00086983	3.69131	0.682322	1.13178	0.942846	-0.632376	0.980946	1.88508
ilys-2	2.34519e-06	5.60725	1	0.287902	0.862788	-0.769487	0.0197116	4.43398
T10G3.1	0.0160109	2.16699	0.700637	0.822634	0.974969	-0.418796	0.925548	0.92114
linc-37	0.000333791	6.86993	0.302969	2.84314	0.964275	-0.656157	1	2.82433
B0563.10	0.000698305	6.73053	0.0726007	5.51466	0.954526	-0.627748	1	0
thn-1	4.14889e-05	4.14249	0.124618	2.1251	0.878722	-0.709515	1	1.27399
EEED8.12	0.00819401	4.11815	0.624735	1.75157	0.995559	-0.514122	1	1.73989
T04D3.5	0.0397079	2.00638	0.737545	0.879539	1	-0.214788	1	0.905378
F47B8.4	1.44577e-05	4.41492	0.11087	2.65601	0.887361	-0.675449	1	1.0378
linc-84	0.00820761	2.549	0.0024418	6.90015	0.897391	-0.661004	0.336681	-5.07136
C06E1.11	0.0124796	2.71663	0.0686505	3.48386	0.964275	-0.55297	1	-1.34577
C46A5.8	0.0420551	2.33569	0.527843	1.54395	0.987313	-0.400678	1	0.376246
C06H2.7	0.0106468	2.21039	0.101141	1.92533	0.981997	-0.375506	1	-0.0949001
ugt-56	0.0457429	2.78773	1	0.374687	0.957103	-0.693661	0.980946	1.68296
fbxa-189	0.000334361	3.18774	0.285207	1.55812	0.976488	-0.434368	0.941894	1.18201
arrd-11	0.0082938	3.37384	0.0441894	6.12056	0.974969	-0.494197	1	-3.33032
ugt-11	0.0218302	2.40138	0.904764	0.529253	0.995071	-0.339983	0.632225	1.52165
K08F9.1	0.0145381	3.02575	0.411207	1.96995	0.99223	-0.451628	1	0.572327
hil-1	0.000381024	3.61662	0.124618	2.13045	0.964275	-0.501575	1	0.957558
math-34	0.0082938	3.40159	0.682322	1.2613	0.99223	-0.420568	0.980946	1.67793
math-37	0.0251729	3.49458	0.820298	-0.749208	0.981997	-0.467823	0.0486955	3.71728
Y6E2A.4	8.06018e-06	3.99651	0.000227987	4.34959	0.995559	-0.317435	1	-0.693673
F21C10.11	0.000939182	4.60378	0.466919	1.85958	1	-0.309588	0.877917	2.31896
lys-7	0.00463926	2.16773	0.310303	1.15263	0.99223	-0.309031	0.950438	0.705266
gst-4	1.9007e-05	2.99282	5.18281e-11	4.86382	0.895496	-0.587569	0.00542573	-2.45919
D2030.2	0.000204579	2.65231	0.0587251	1.64112	0.981997	-0.344689	0.974569	0.666086
M162.5	0.00325672	2.59581	0.0160285	2.8331	0.996444	-0.291976	1	-0.538703
T28A11.20	0.000333791	6.88391	0.0173847	6.41979	1	0.128832	1	0
C44E12.1	7.74039e-06	3.40205	0.00914757	2.35479	0.995559	-0.30093	1	0.74108
hpo-15	0.00360585	2.16994	0.015361	1.9673	0.995559	-0.281254	1	-0.0789356
vet-2	0.0283172	2.04935	0.0335122	2.21676	0.964275	0.487334	1	0.31365
frpr-11	0.0137551	3.12477	0.735762	1.21507	1	-0.161513	0.980946	1.7064
T28F4.5	0.00147841	2.31512	6.39562e-07	3.54947	1	-0.20801	0.253641	-1.44258
D1086.2	0.000256276	3.83282	0.66684	0.909671	1	-0.227215	0.202742	2.66273
srh-48	0.0175391	5.96128	0.798196	-1.23983	0.947382	-0.912245	0.143857	5.7607
C17C3.3	0.0312513	2.17914	0.149008	2.02536	1	-0.241872	1	-0.0976887
lipl-2	0.00157395	2.42002	0.319917	1.15627	1	-0.204484	0.731755	1.05751
ZK550.2	3.30698e-05	3.02604	0.00332812	2.39388	1	-0.25162	1	0.378218
C31H5.6	0.00721082	2.11004	0.538894	0.885093	1	-0.143469	0.648341	1.0803
C08F11.13	9.77493e-07	3.52406	0.00809032	2.13173	1	-0.0681356	0.458281	1.32174
R11F4.1	0.00543356	2.13471	0.0240253	1.93284	1	-0.0977576	1	0.10322
C15A11.4	0.0175362	2.18181	0.00258858	3.20886	1	-0.0411377	1	-1.07467
srr-6	3.54574e-05	3.18755	0.0362697	1.96069	1	-0.140995	0.799543	1.08046
nlp-28	0.0206384	2.35393	0.00923891	3.59007	1	-0.0671598	1	-1.31761
B0238.13	0.00153552	6.53139	0.466919	1.64595	1	-0.0944348	1	4.2478
nas-9	0.000208833	2.73473	0.0416932	1.77893	1	-0.120107	0.88634	0.834082
coel-1	6.70154e-05	2.9387	9.32004e-06	3.55506	1	-0.110547	1	-0.72955
tts-1	9.73768e-12	5.10191	9.55692e-10	4.65293	1	0.123358	1	0.567514
F22B7.9	0.00313569	2.32816	0.00732882	2.35985	1	-0.0230426	1	-0.0572732
F47B10.9	0.000642544	3.55091	0.0982421	2.44428	1	-0.0372507	1	1.03497
F43C11.7	5.32927e-07	3.50121	0.000506944	2.58541	1	-0.0449585	0.802126	0.870112
K06A9.2	0.0153169	2.46277	0.206095	1.84081	1	-0.0592596	1	0.54972
C17B7.10	0.0024836	3.99206	0.0024418	6.88805	1	0.199223	1	-2.80955
ZC443.3	2.04758e-07	3.75276	1.74723e-05	3.23073	1	0.0627675	1	0.582163
Y43F8B.15	0.000939182	4.57746	0.726548	0.966894	1	0.145325	0.188767	3.6401
catp-3	1.64599e-06	3.30475	2.98426e-06	3.30867	1	0.0457412	1	0.0415896
C27B7.9	7.12808e-06	3.59486	0.00126946	2.96084	1	0.160463	1	0.784705
cht-1	1.53589e-10	4.57043	5.8294e-10	4.54482	1	0.0633206	1	0.0874199
clec-218	0.00174333	2.36694	0.00766959	2.18029	1	0.0703322	1	0.255485
ttr-23	0.000970641	3.8294	0.0239978	3.02307	1	0.19725	1	0.95737
F17B5.1	0.0194431	2.02203	0.758941	0.666117	1	0.114826	0.368837	1.46778
C18A11.1	0.0237732	2.0483	0.0509035	1.99951	0.987313	0.354604	1	0.398586
best-5	0.0109682	2.37563	3.52562e-05	5.36685	0.920974	0.60112	0.796147	-2.40718
F45D3.4	6.16686e-05	2.92255	0.00329498	2.36119	1	0.178723	0.953235	0.738101
C36B1.6	0.0451933	2.23818	0.0494286	2.6166	1	0.214506	1	-0.177839
W06H8.2	2.39869e-12	5.85337	6.94735e-14	7.92671	0.984299	0.342379	1	-1.75638
B0310.3	0.00349747	3.08371	0.263107	1.70088	1	0.128125	0.96186	1.48412
clec-82	0.00797198	2.77827	0.123433	2.08817	1	0.186465	1	0.859627
F31F6.3	0.0127287	5.98641	0.251887	2.92806	1	0.341638	1	2.85328
F53F1.6	3.49454e-06	3.62151	0.0113996	2.12991	0.713126	0.844791	0.0609189	2.32771
tag-52	5.38965e-05	3.01178	0.000548835	2.77705	1	0.226663	1	0.458022
dos-3	3.22626e-05	7.29633	0.00135934	7.04993	0.996444	0.34851	1	0
T12D8.5	3.07971e-06	3.52005	2.0274e-07	4.27919	0.964275	0.452744	1	-0.312085
Y70C5A.3	0.00636518	2.46653	0.700637	0.800994	1	0.26257	0.242075	1.92005
T19C4.5	0.0208031	2.26644	0.163056	1.58198	0.98504	0.368462	0.941894	1.04417
F47B8.3	0.0308498	2.03657	0.319313	1.22866	0.981997	0.373727	0.796147	1.17631
gsto-2	0.000905494	6.63706	0.0548887	3.61175	1	0.349251	1	2.82433
C50F7.5	5.99348e-18	6.87649	6.54082e-13	5.25402	0.294561	1.2232	0.0068873	2.83556
C42D4.1	3.22626e-05	2.9104	0.000331769	2.61536	0.894219	0.595738	0.7877	0.8905
Y42G9A.3	0.00640008	2.18462	2.85473e-05	3.39124	0.961558	0.475836	1	-0.733436
fbxa-44	0.000539757	6.78908	0.418154	1.58174	1	0.276258	0.585802	4.93851
F48C1.9	0.00917038	6.09986	0.0439606	3.61282	0.835981	0.91645	1	2.85328
gst-40	0.00274286	2.84814	0.126677	1.78977	0.979352	0.424284	0.796147	1.46743
oac-6	0.00210037	2.39735	0.932897	0.347687	0.995559	0.28946	0.0111829	2.3367
C37A5.3	0.0246596	5.82894	0.0382301	5.76696	0.987313	0.527518	1	0
M03A1.8	1.28872e-06	4.88873	0.000780108	3.2377	0.947382	0.540539	0.796147	2.14482
Y43C5A.3	0.00301447	2.80639	0.0876073	1.81903	0.964275	0.480367	0.734915	1.4552
cex-1	0.0151473	2.08111	5.27142e-06	3.97901	0.905241	0.60044	0.781182	-1.3015
F14F9.3	1.47089e-10	9.0974	1.55428e-09	6.05053	0.320946	1.24152	1	3.73614
F42C5.3	0.00278452	6.41545	0.311946	2.11265	0.977659	0.516136	0.877917	4.27341
C25H3.10	4.33069e-07	4.01887	0.000934961	2.62088	0.787247	0.764489	0.10014	2.15258
F56D2.5	0.00261157	2.29726	3.19638e-05	3.15459	0.878722	0.635525	1	-0.223409
oac-20	0.0013679	2.4687	0.000669776	2.76774	0.974969	0.399273	1	0.0975878
gst-37	2.66502e-07	5.95746	1.83601e-07	8.52334	0.826052	0.753784	1	-1.98037
F26F12.3	0.00844869	2.00106	0.0137498	1.96273	0.969152	0.414404	1	0.452598
Y58A7A.5	0.000364739	2.66679	2.43019e-09	4.79964	0.682869	0.852785	0.734915	-1.28263
pme-4	2.17524e-08	5.0692	2.96828e-08	5.15713	0.682869	0.871631	1	0.753134
skr-5	0.0397079	3.1393	0.300604	1.99975	0.995559	0.377008	1	1.4533
cyp-34A9	0.000447985	2.72527	0.488409	0.954153	0.964275	0.456982	0.0293738	2.22419
hsp-16.2	0.00186409	4.43756	0.000314889	7.34035	0.643489	1.07291	1	-1.99625
F56D5.3	6.11241e-13	5.57558	2.52504e-16	6.69652	0.125122	1.48282	1	0.353318
Y32B12C.1	0.00515405	2.40771	0.0227294	2.0641	0.812051	0.747398	0.902955	1.08398
T28H10.3	0.000584318	2.46099	0.00162494	2.34588	0.826052	0.694558	0.842889	0.80957
ubc-8	0.019133	2.04204	0.00481179	2.51147	0.906665	0.600443	1	0.127163
ftn-1	0.0246327	2.07324	1.37457e-06	5.25908	0.747585	0.835375	0.591693	-2.35982
cnc-4	6.693e-05	3.66587	4.37137e-06	5.09043	0.802286	0.770582	1	-0.67778
C32H11.4	6.6097e-05	2.90739	2.0816e-14	6.15237	0.301049	1.22353	0.143857	-2.02402
fbxa-158	0.00484595	3.27311	0.678435	0.934619	0.775214	0.860947	0.0349861	3.16556
cng-1	0.000525256	3.23519	2.99745e-05	4.40471	0.728046	0.856748	1	-0.332676
W01F3.2	0.00152012	2.34717	3.85296e-06	3.35809	0.73352	0.803204	1	-0.208579
gst-16	0.00043082	3.57384	3.76472e-05	4.64521	0.7752	0.845044	1	-0.257635
nhr-206	0.0151468	2.39945	0.0379376	2.15454	0.77338	0.847031	0.941894	1.07933
str-144	0.00116612	6.56767	0.00392704	6.82873	0.862788	0.855257	1	0
T26H5.10	0.000104332	3.86415	0.256232	1.36231	0.704734	0.906485	0.0189337	3.3735
hsp-16.41	0.0490182	3.05319	0.000125359	7.4957	0.148326	1.76202	1	-2.7945
dct-3	0.000701412	3.16149	0.12781	1.5819	0.476024	1.10559	0.0609189	2.66752
del-5	0.0134283	2.12044	0.130793	1.51329	0.769897	0.799952	0.450254	1.40323
C49G7.12	0.00636518	2.83556	7.3654e-06	5.60802	0.627578	0.983996	1	-1.81243
C34C6.7	0.000866078	2.62072	1.00757e-07	4.22733	0.259402	1.29527	1	-0.315852
R08F11.4	0.0219884	2.04814	0.000317144	2.98126	0.475511	1.07874	1	0.140797
F47B8.2	0.00445561	2.36539	0.0050804	2.41506	0.681888	0.874951	0.96186	0.821141
irg-2	0.000353686	3.16689	5.43617e-09	5.66503	0.102838	1.58191	1	-0.930553
R10E8.8	0.0282532	2.37272	0.0815491	1.84902	0.362594	1.27845	0.564153	1.78661
Y53F4B.45	0.00407727	2.21933	0.0186295	1.97183	0.784362	0.754028	0.734915	1.00012
gst-12	4.03992e-13	5.86926	1.90956e-15	6.32704	0.0237841	1.86792	0.796147	1.39448
C02D5.4	0.00911143	2.05017	0.0128868	2.03775	0.835981	0.694127	0.974703	0.705346
T26H5.9	1.20044e-08	4.23339	0.00171884	2.37208	0.0544038	1.68472	5.09523e-06	3.54173
gst-30	2.35002e-10	5.91218	1.43816e-15	10.827	0.0544038	1.70917	1	-3.30185
ZK970.7	1.26793e-06	3.68894	1.56451e-06	3.59954	0.220025	1.34481	0.564864	1.42802
C06B3.6	0.00325672	2.38587	0.000489208	2.79541	0.482718	1.06011	1	0.646682
D1086.5	0.0153169	2.24642	0.439821	1.05272	0.682869	0.912788	0.119279	2.09902
clec-74	3.5057e-11	9.26807	3.10315e-14	10.4443	0.0443439	1.77445	1	0
fil-1	0.00435649	2.53176	0.795543	0.618406	0.74561	0.837389	0.00853652	2.74214
T26F2.3	0.00917038	6.10959	0.0686505	3.49188	0.946793	0.785264	1	2.85328
gem-4	0.000349115	2.85836	0.0904066	1.627	0.553031	0.989368	0.0549112	2.21504
C33G8.2	0.00151854	2.48709	0.115874	1.50589	0.238881	1.33083	0.0179357	2.30831
F08H9.3	0.0050902	6.28913	0.00392704	6.82873	0.620644	1.13372	1	0
W02D7.5	0.041739	2.18418	0.111508	1.8355	0.804942	0.807672	0.941894	1.14398
Y51A2D.13	0.00860357	2.01716	0.0137192	1.97842	0.643816	0.886939	0.749704	0.925263
sdz-8	3.07971e-06	3.47362	2.79069e-07	3.78075	0.135039	1.4761	0.734915	1.16418
Y58A7A.4	0.000204968	4.10825	1.45354e-05	4.48915	0.228221	1.43862	1	1.00951
C55A6.6	0.00820761	2.57669	0.0209366	2.04875	0.125122	1.58996	0.263189	2.10474
gst-35	0.000701412	2.79765	4.15248e-06	3.68521	0.265639	1.30247	1	0.407559
Y58A7A.3	0.00151854	2.35563	2.63907e-05	3.05277	0.253161	1.2808	1	0.582663
C31B8.4	0.00131979	2.75024	0.0024301	2.56312	0.218892	1.38329	0.510346	1.56117
ttr-26	0.00229245	2.47801	0.000575426	2.71165	0.289877	1.25916	0.834336	1.02122
sulp-2	0.0123033	2.12884	0.418154	1.00912	0.359844	1.18805	0.0207087	2.30384
F14F9.4	6.19706e-05	2.86662	3.23029e-07	3.63912	0.101767	1.53289	0.91043	0.759329
gst-31	2.04758e-07	4.50781	4.69935e-12	5.98187	0.0129034	2.0166	1	0.520093
C49G7.10	0.00332839	2.22128	1.49063e-08	4.08273	0.102838	1.53393	1	-0.328521
clec-68	0.0206384	3.51579	0.00193841	4.65543	0.48122	1.25481	1	0.043732
F28H6.8	0.0346292	5.65506	0.0215935	6.38203	0.606319	1.31936	1	0
F09C6.3	0.000539757	6.74554	6.06053e-05	7.65724	0.243262	1.50773	1	0
aip-1	0.00697546	2.06614	5.06078e-08	3.92711	0.143935	1.44846	1	-0.413266
Y44A6C.1	0.0116116	2.22689	0.00175262	2.73883	0.444053	1.12155	1	0.603531
nit-1	0.000190757	2.70014	2.43019e-09	4.28607	0.0418563	1.74391	1	0.156751
F13E9.14	0.0398483	3.68909	0.0548887	3.60578	0.878722	0.894736	1	0.857032
R05D8.7	2.73643e-09	5.33386	2.58904e-16	7.60329	0.00051542	2.58059	1	0.279632
ugt-18	6.79717e-10	5.36806	0.000127408	2.85407	0.00533573	2.16774	5.61305e-07	4.65731
nlp-31	0.0308498	2.02225	0.066071	1.75894	0.154471	1.50287	0.253641	1.76028
fipr-22	7.12808e-06	5.43019	7.07996e-08	5.57246	0.0260743	1.97783	1	1.71273
R05H10.1	0.000134372	3.03467	0.000103968	2.92664	0.0299923	1.84278	0.143857	1.94462
C08E8.10	0.0169576	2.75404	0.00025389	3.95096	0.190114	1.5449	1	0.317931
cdr-4	0.00537783	2.11261	2.87094e-06	3.33971	0.0661178	1.63873	1	0.410987
anr-32	0.0336786	2.57428	0.0243144	2.74726	0.436357	1.26502	1	1.06368
tag-38	3.68583e-05	3.05457	0.762591	-0.593024	0.000468303	2.57999	3.75959e-16	6.22426
Y17D7B.3	0.00153552	6.54754	3.44697e-05	7.73694	0.106179	1.78549	1	0
F40H7.12	0.0050902	6.23066	6.90982e-05	4.24406	0.000822368	2.88888	0.877917	4.32555
gst-14	2.22307e-07	5.34635	6.54673e-08	4.20918	0.000649946	2.59409	0.075574	3.66365
cyp-35B1	0.00392767	2.40761	0.1915	1.34058	0.075549	1.6559	0.00279362	2.71798
T26H5.8	0.0268822	2.52469	0.163056	1.63935	0.265639	1.43213	0.210383	2.29424
F13A7.11	0.00626622	3.79353	0.0285933	2.33366	0.0744991	1.79532	0.188209	3.1888
F15E6.3	0.0127287	5.98138	0.00200083	4.43501	0.148192	1.83041	1	2.82433
ptr-22	0.000941274	2.77689	0.05705	1.69924	0.00468511	2.23304	0.000168375	3.30197
M60.7	0.0013679	3.23206	1.21774e-05	3.72873	0.00732855	2.21518	0.796147	1.694
cyp-13A10	2.84627e-06	3.79884	7.34763e-11	4.77701	1.52397e-06	3.41441	0.0582977	2.42361
F43C1.7	0.000939182	4.58529	7.21536e-05	4.00121	0.0129034	2.22454	1	2.68813
K09D9.1	0.00522268	2.26303	0.000669776	2.57263	0.00279541	2.28965	0.0811841	1.97646
ZK742.4	0.000104332	2.90198	5.03673e-11	4.80136	0.00011275	2.79529	0.878174	0.89279
cyp-13A8	0.0178433	2.53098	0.00373503	2.58223	0.033431	1.93147	0.474331	1.8622
nspe-4	0.00240818	4.37143	5.43935e-09	8.99416	0.000769937	2.79479	1	-1.99625
fipr-24	0.00819401	4.09829	6.83835e-12	9.81659	5.25379e-07	3.90668	1	-1.98037
Y52E8A.3	0.00520157	2.44291	0.000525926	2.69877	0.00215061	2.36788	0.09303	2.10461
gst-38	0.00271004	2.45678	1.63121e-06	3.51484	0.00010086	2.84794	0.181608	1.78511
clec-163	0.0082938	3.03491	1.691e-05	3.90845	0.000621998	2.73128	0.731755	1.82147
K10D11.2	0.00601348	2.50484	0.000281101	2.81294	0.000323578	2.71278	0.0608958	2.39407
fbxa-164	0.0246596	5.81824	0.0205167	2.74651	0.0114612	2.46086	0.585802	4.98481
nspe-6	0.0468659	5.63788	2.97606e-09	9.0872	1.19848e-06	4.04643	1	0

## Sheet: Filter FC in nhr-49+T
	N2 vs. N2 +tBOOH		nhr-49 vs. nhr-49 +tBOOH		N2 +tBOOH vs. nhr-49 +tBOOH		N2 vs. nhr-49
Genes	FDR	logFC	FDR	logFC	FDR	logFC	FDR	logFC		logFC(N2)-logFC(n49)
cyp-37B1	1.67282e-06	3.47722	0.330983	-1.4861	7.1339e-10	-4.78156	1	0.186945		4.96332
fmo-2	1.71952e-19	7.41657	1	0	2.05117e-26	-13.0196	0.336681	-5.1012		7.41657
F41C3.1	0.0346292	5.734	1	0	0.0450295	-5.70094	1	0		5.734
ZC395.5	0.000355224	3.64915	1	2.00126	1.71064e-05	-5.35797	1	-3.67414		1.64789
nlp-25	0.000335909	4.79892	1	0	8.49027e-05	-7.19081	1	-1.99625		4.79892
clec-7	0.000225142	2.94963	1	0.193933	0.000299998	-3.05264	1	-0.296786		2.75569
Y6G8.2	0.00245976	2.35834	1	0.175796	0.00506024	-2.27645	1	-0.0941538		2.18255
amt-1	0.0151009	2.2884	1	0.158816	0.0124902	-2.4565	1	-0.326119		2.12959
fbxa-13	0.00587804	3.08753	1	-0.376154	0.188708	-1.8864	0.88634	1.5569		3.46368
lipl-3	1.50873e-05	3.52737	0.251887	2.91276	0.000103223	-3.26209	0.620587	-2.65563		0.61461
C49C8.3	0.000859605	4.00146	0.61264	4.23376	0.0587724	-2.4702	1	-2.7945		-0.232299
F22D3.4	0.0352978	2.29613	0.829267	1.0909	0.199903	-1.73651	1	-0.538479		1.20523
ZK430.5	0.0313001	3.72028	0.923269	-1.26263	0.253003	-2.26938	1	2.63938		4.98291
CE7X_3.1	0.0398483	3.66127	0.991496	-0.857497	0.459207	-2.17637	0.877917	2.26743		4.51876
F16G10.15	0.0393331	2.82293	0.462136	4.45014	0.204077	-1.99648	1	-3.68757		-1.62721
ttr-29	0.00435649	3.00847	0.829267	1.09671	0.148192	-1.88333	1	0.013317		1.91176
ZK550.6	0.00744419	2.06713	0.285445	1.22386	0.0498947	-1.72297	0.846123	-0.87999		0.843266
F55G1.7	0.0142698	2.59869	1	-0.228048	0.553031	-1.22439	0.734915	1.59088		2.82674
F11D5.5	0.0105219	4.06523	1	-0.00630418	0.553031	-1.6287	0.877917	2.34518		4.07153
F11E6.11	0.00520157	3.63907	1	-0.382905	0.467373	-1.53372	0.68638	2.43654		4.02197
T17A3.10	6.37114e-05	7.1909	0.337764	4.63904	0.195742	-1.97222	1	0		2.55186
F45E10.2	0.0306265	2.04722	1	0.209501	0.743656	-0.914775	0.961984	0.918907		1.83772
Y49F6A.5	0.000698305	6.69677	0.939992	0.95643	0.553031	-1.44274	1	3.76369		5.74034
oac-53	0.032183	3.19018	1	0.0163581	0.769897	-1.23364	1	1.88987		3.17382
gst-2	0.00912708	3.72587	0.188003	5.07529	0.553031	-1.35729	1	-2.80955		-1.34942
T05E12.3	0.000476368	3.24947	0.583159	1.54345	0.213213	-1.58979	1	0.102089		1.70601
F17C11.4	0.0106448	2.18435	0.73465	0.850099	0.67885	-0.929718	1	0.401222		1.33425
Y43F8B.23	0.00820761	2.5612	0.83229	0.791427	0.669382	-1.01215	1	0.748116		1.76977
Y46E12BR.1	0.000408458	4.1454	0.798196	1.0211	0.594819	-1.22353	1	1.84113		3.1243
C50E3.11	0.041739	2.61696	0.959968	0.659361	0.881024	-0.887576	1	1.04903		1.9576
thn-2	5.97849e-07	3.59592	0.174061	1.48003	0.0768628	-1.62954	1	0.484344		2.11589
F09F7.6	0.00278452	2.48788	0.137583	1.98229	0.448691	-1.15244	1	-0.651644		0.505595
col-95	0.0009904	2.49446	0.584564	0.888872	0.737043	-0.822366	0.94576	0.78166		1.60558
F48G7.5	0.0455011	2.0787	1	-0.0272795	0.767382	-0.891606	0.877917	1.20828		2.10598
ahr-1	0.032183	3.23417	0.992152	-0.506099	0.906665	-0.804154	0.369539	2.88167		3.74027
R03H10.1	0.00068712	2.69957	0.297926	1.37605	0.748775	-0.830684	1	0.488868		1.32351
pho-8	0.0312513	2.21616	0.552247	1.25182	0.838966	-0.795598	1	0.160702		0.964336
epg-4	0.00919441	2.05574	0.700637	0.725382	0.853026	-0.678386	1	0.650913		1.33036
cyp-32B1	0.000658698	2.78697	0.661294	0.871005	0.694993	-0.878302	0.880437	1.03265		1.91597
ver-2	0.0393535	2.16337	1	-0.0261205	0.954526	-0.607288	0.637899	1.57386		2.18949
clec-223	0.0013679	2.50931	0.0981158	1.80376	0.804942	-0.759601	1	-0.0568936		0.705552
aakg-4	0.00342931	2.34683	0.106397	1.71243	0.816372	-0.735674	1	-0.103798		0.634395
ugt-4	0.0194887	2.04085	0.0845667	2.04847	0.788437	-0.793773	1	-0.804473		-0.00761868
dod-3	2.61055e-05	7.33578	0.447216	2.63119	0.553031	-1.30624	1	2.85328		4.70459
vet-6	0.00354173	3.90851	0.946207	0.576777	0.971689	-0.554867	0.452652	2.71578		3.33174
T08D2.5	0.00520157	3.11051	0.913746	-0.551467	0.957835	-0.584227	0.0463845	3.05386		3.66198
EEED8.15	0.0168209	2.6137	0.271555	2.07989	0.995559	-0.398226	1	0.114379		0.533809
C15H9.2	0.0313001	3.7392	1	0.382591	0.995559	-0.511185	0.88634	2.73784		3.35661
C49F5.3	0.032183	3.18401	0.869537	1.10573	0.995071	-0.500362	1	1.51976		2.07827
W06D11.3	0.0143131	2.9165	0.399766	2.25137	0.976488	-0.543584	1	0.0895559		0.665132
ZC239.22	0.00778497	2.86706	0.0870361	3.39404	0.648111	-1.08672	1	-1.63516		-0.52698
str-7	0.00086983	3.69131	0.682322	1.13178	0.942846	-0.632376	0.980946	1.88508		2.55953
ilys-2	2.34519e-06	5.60725	1	0.287902	0.862788	-0.769487	0.0197116	4.43398		5.31935
T10G3.1	0.0160109	2.16699	0.700637	0.822634	0.974969	-0.418796	0.925548	0.92114		1.34435
linc-37	0.000333791	6.86993	0.302969	2.84314	0.964275	-0.656157	1	2.82433		4.0268
B0563.10	0.000698305	6.73053	0.0726007	5.51466	0.954526	-0.627748	1	0		1.21587
thn-1	4.14889e-05	4.14249	0.124618	2.1251	0.878722	-0.709515	1	1.27399		2.01739
EEED8.12	0.00819401	4.11815	0.624735	1.75157	0.995559	-0.514122	1	1.73989		2.36657
T04D3.5	0.0397079	2.00638	0.737545	0.879539	1	-0.214788	1	0.905378		1.12684
F47B8.4	1.44577e-05	4.41492	0.11087	2.65601	0.887361	-0.675449	1	1.0378		1.75891
C06E1.11	0.0124796	2.71663	0.0686505	3.48386	0.964275	-0.55297	1	-1.34577		-0.76723
C46A5.8	0.0420551	2.33569	0.527843	1.54395	0.987313	-0.400678	1	0.376246		0.791744
C06H2.7	0.0106468	2.21039	0.101141	1.92533	0.981997	-0.375506	1	-0.0949001		0.28506
ugt-56	0.0457429	2.78773	1	0.374687	0.957103	-0.693661	0.980946	1.68296		2.41304
fbxa-189	0.000334361	3.18774	0.285207	1.55812	0.976488	-0.434368	0.941894	1.18201		1.62963
ugt-11	0.0218302	2.40138	0.904764	0.529253	0.995071	-0.339983	0.632225	1.52165		1.87213
K08F9.1	0.0145381	3.02575	0.411207	1.96995	0.99223	-0.451628	1	0.572327		1.0558
hil-1	0.000381024	3.61662	0.124618	2.13045	0.964275	-0.501575	1	0.957558		1.48618
math-34	0.0082938	3.40159	0.682322	1.2613	0.99223	-0.420568	0.980946	1.67793		2.14029
math-37	0.0251729	3.49458	0.820298	-0.749208	0.981997	-0.467823	0.0486955	3.71728		4.24379
F21C10.11	0.000939182	4.60378	0.466919	1.85958	1	-0.309588	0.877917	2.31896		2.7442
lys-7	0.00463926	2.16773	0.310303	1.15263	0.99223	-0.309031	0.950438	0.705266		1.0151
D2030.2	0.000204579	2.65231	0.0587251	1.64112	0.981997	-0.344689	0.974569	0.666086		1.01119
frpr-11	0.0137551	3.12477	0.735762	1.21507	1	-0.161513	0.980946	1.7064		1.9097
D1086.2	0.000256276	3.83282	0.66684	0.909671	1	-0.227215	0.202742	2.66273		2.92315
srh-48	0.0175391	5.96128	0.798196	-1.23983	0.947382	-0.912245	0.143857	5.7607		7.20112
C17C3.3	0.0312513	2.17914	0.149008	2.02536	1	-0.241872	1	-0.0976887		0.153784
lipl-2	0.00157395	2.42002	0.319917	1.15627	1	-0.204484	0.731755	1.05751		1.26376
C31H5.6	0.00721082	2.11004	0.538894	0.885093	1	-0.143469	0.648341	1.0803		1.22494
B0238.13	0.00153552	6.53139	0.466919	1.64595	1	-0.0944348	1	4.2478		4.88544
F47B10.9	0.000642544	3.55091	0.0982421	2.44428	1	-0.0372507	1	1.03497		1.10663
K06A9.2	0.0153169	2.46277	0.206095	1.84081	1	-0.0592596	1	0.54972		0.621955
Y43F8B.15	0.000939182	4.57746	0.726548	0.966894	1	0.145325	0.188767	3.6401		3.61057
F17B5.1	0.0194431	2.02203	0.758941	0.666117	1	0.114826	0.368837	1.46778		1.35591
C18A11.1	0.0237732	2.0483	0.0509035	1.99951	0.987313	0.354604	1	0.398586		0.0487881
B0310.3	0.00349747	3.08371	0.263107	1.70088	1	0.128125	0.96186	1.48412		1.38283
clec-82	0.00797198	2.77827	0.123433	2.08817	1	0.186465	1	0.859627		0.690095
F31F6.3	0.0127287	5.98641	0.251887	2.92806	1	0.341638	1	2.85328		3.05835
Y70C5A.3	0.00636518	2.46653	0.700637	0.800994	1	0.26257	0.242075	1.92005		1.66553
T19C4.5	0.0208031	2.26644	0.163056	1.58198	0.98504	0.368462	0.941894	1.04417		0.684456
F47B8.3	0.0308498	2.03657	0.319313	1.22866	0.981997	0.373727	0.796147	1.17631		0.807904
gsto-2	0.000905494	6.63706	0.0548887	3.61175	1	0.349251	1	2.82433		3.02531
fbxa-44	0.000539757	6.78908	0.418154	1.58174	1	0.276258	0.585802	4.93851		5.20734
gst-40	0.00274286	2.84814	0.126677	1.78977	0.979352	0.424284	0.796147	1.46743		1.05837
oac-6	0.00210037	2.39735	0.932897	0.347687	0.995559	0.28946	0.0111829	2.3367		2.04966
Y43C5A.3	0.00301447	2.80639	0.0876073	1.81903	0.964275	0.480367	0.734915	1.4552		0.987355
F42C5.3	0.00278452	6.41545	0.311946	2.11265	0.977659	0.516136	0.877917	4.27341		4.30279
skr-5	0.0397079	3.1393	0.300604	1.99975	0.995559	0.377008	1	1.4533		1.13955
cyp-34A9	0.000447985	2.72527	0.488409	0.954153	0.964275	0.456982	0.0293738	2.22419		1.77112
fbxa-158	0.00484595	3.27311	0.678435	0.934619	0.775214	0.860947	0.0349861	3.16556		2.33849
T26H5.10	0.000104332	3.86415	0.256232	1.36231	0.704734	0.906485	0.0189337	3.3735		2.50185
dct-3	0.000701412	3.16149	0.12781	1.5819	0.476024	1.10559	0.0609189	2.66752		1.57959
del-5	0.0134283	2.12044	0.130793	1.51329	0.769897	0.799952	0.450254	1.40323		0.607154
R10E8.8	0.0282532	2.37272	0.0815491	1.84902	0.362594	1.27845	0.564153	1.78661		0.523706
D1086.5	0.0153169	2.24642	0.439821	1.05272	0.682869	0.912788	0.119279	2.09902		1.19369
fil-1	0.00435649	2.53176	0.795543	0.618406	0.74561	0.837389	0.00853652	2.74214		1.91336
T26F2.3	0.00917038	6.10959	0.0686505	3.49188	0.946793	0.785264	1	2.85328		2.61771
gem-4	0.000349115	2.85836	0.0904066	1.627	0.553031	0.989368	0.0549112	2.21504		1.23136
C33G8.2	0.00151854	2.48709	0.115874	1.50589	0.238881	1.33083	0.0179357	2.30831		0.981202
W02D7.5	0.041739	2.18418	0.111508	1.8355	0.804942	0.807672	0.941894	1.14398		0.348676
sulp-2	0.0123033	2.12884	0.418154	1.00912	0.359844	1.18805	0.0207087	2.30384		1.11973
F13E9.14	0.0398483	3.68909	0.0548887	3.60578	0.878722	0.894736	1	0.857032		0.0833112
nlp-31	0.0308498	2.02225	0.066071	1.75894	0.154471	1.50287	0.253641	1.76028		0.263316
tag-38	3.68583e-05	3.05457	0.762591	-0.593024	0.000468303	2.57999	3.75959e-16	6.22426		3.64759
cyp-35B1	0.00392767	2.40761	0.1915	1.34058	0.075549	1.6559	0.00279362	2.71798		1.06703
T26H5.8	0.0268822	2.52469	0.163056	1.63935	0.265639	1.43213	0.210383	2.29424		0.885342
ptr-22	0.000941274	2.77689	0.05705	1.69924	0.00468511	2.23304	0.000168375	3.30197		1.07765

## Sheet: Filter FDR in nhr-49 basal
	N2 vs. N2 +tBOOH		nhr-49 vs. nhr-49 +tBOOH		N2 +tBOOH vs. nhr-49 +tBOOH		N2 vs. nhr-49
Genes	FDR	logFC	FDR	logFC	FDR	logFC	FDR	logFC		logFC(N2)-logFC(n49)
cyp-37B1	1.67282e-06	3.47722	0.330983	-1.4861	7.1339e-10	-4.78156	1	0.186945		4.96332
fmo-2	1.71952e-19	7.41657	1	0	2.05117e-26	-13.0196	0.336681	-5.1012		7.41657
F41C3.1	0.0346292	5.734	1	0	0.0450295	-5.70094	1	0		5.734
ZC395.5	0.000355224	3.64915	1	2.00126	1.71064e-05	-5.35797	1	-3.67414		1.64789
nlp-25	0.000335909	4.79892	1	0	8.49027e-05	-7.19081	1	-1.99625		4.79892
clec-7	0.000225142	2.94963	1	0.193933	0.000299998	-3.05264	1	-0.296786		2.75569
Y6G8.2	0.00245976	2.35834	1	0.175796	0.00506024	-2.27645	1	-0.0941538		2.18255
amt-1	0.0151009	2.2884	1	0.158816	0.0124902	-2.4565	1	-0.326119		2.12959
fbxa-13	0.00587804	3.08753	1	-0.376154	0.188708	-1.8864	0.88634	1.5569		3.46368
F22D3.4	0.0352978	2.29613	0.829267	1.0909	0.199903	-1.73651	1	-0.538479		1.20523
ZK430.5	0.0313001	3.72028	0.923269	-1.26263	0.253003	-2.26938	1	2.63938		4.98291
CE7X_3.1	0.0398483	3.66127	0.991496	-0.857497	0.459207	-2.17637	0.877917	2.26743		4.51876
ttr-29	0.00435649	3.00847	0.829267	1.09671	0.148192	-1.88333	1	0.013317		1.91176
F55G1.7	0.0142698	2.59869	1	-0.228048	0.553031	-1.22439	0.734915	1.59088		2.82674
F11D5.5	0.0105219	4.06523	1	-0.00630418	0.553031	-1.6287	0.877917	2.34518		4.07153
F11E6.11	0.00520157	3.63907	1	-0.382905	0.467373	-1.53372	0.68638	2.43654		4.02197
T17A3.10	6.37114e-05	7.1909	0.337764	4.63904	0.195742	-1.97222	1	0		2.55186
F45E10.2	0.0306265	2.04722	1	0.209501	0.743656	-0.914775	0.961984	0.918907		1.83772
Y49F6A.5	0.000698305	6.69677	0.939992	0.95643	0.553031	-1.44274	1	3.76369		5.74034
oac-53	0.032183	3.19018	1	0.0163581	0.769897	-1.23364	1	1.88987		3.17382
T05E12.3	0.000476368	3.24947	0.583159	1.54345	0.213213	-1.58979	1	0.102089		1.70601
F17C11.4	0.0106448	2.18435	0.73465	0.850099	0.67885	-0.929718	1	0.401222		1.33425
Y43F8B.23	0.00820761	2.5612	0.83229	0.791427	0.669382	-1.01215	1	0.748116		1.76977
Y46E12BR.1	0.000408458	4.1454	0.798196	1.0211	0.594819	-1.22353	1	1.84113		3.1243
C50E3.11	0.041739	2.61696	0.959968	0.659361	0.881024	-0.887576	1	1.04903		1.9576
thn-2	5.97849e-07	3.59592	0.174061	1.48003	0.0768628	-1.62954	1	0.484344		2.11589
col-95	0.0009904	2.49446	0.584564	0.888872	0.737043	-0.822366	0.94576	0.78166		1.60558
F48G7.5	0.0455011	2.0787	1	-0.0272795	0.767382	-0.891606	0.877917	1.20828		2.10598
ahr-1	0.032183	3.23417	0.992152	-0.506099	0.906665	-0.804154	0.369539	2.88167		3.74027
R03H10.1	0.00068712	2.69957	0.297926	1.37605	0.748775	-0.830684	1	0.488868		1.32351
epg-4	0.00919441	2.05574	0.700637	0.725382	0.853026	-0.678386	1	0.650913		1.33036
cyp-32B1	0.000658698	2.78697	0.661294	0.871005	0.694993	-0.878302	0.880437	1.03265		1.91597
ver-2	0.0393535	2.16337	1	-0.0261205	0.954526	-0.607288	0.637899	1.57386		2.18949
dod-3	2.61055e-05	7.33578	0.447216	2.63119	0.553031	-1.30624	1	2.85328		4.70459
vet-6	0.00354173	3.90851	0.946207	0.576777	0.971689	-0.554867	0.452652	2.71578		3.33174
T08D2.5	0.00520157	3.11051	0.913746	-0.551467	0.957835	-0.584227	0.0463845	3.05386		3.66198
C15H9.2	0.0313001	3.7392	1	0.382591	0.995559	-0.511185	0.88634	2.73784		3.35661
C49F5.3	0.032183	3.18401	0.869537	1.10573	0.995071	-0.500362	1	1.51976		2.07827
str-7	0.00086983	3.69131	0.682322	1.13178	0.942846	-0.632376	0.980946	1.88508		2.55953
ilys-2	2.34519e-06	5.60725	1	0.287902	0.862788	-0.769487	0.0197116	4.43398		5.31935
T10G3.1	0.0160109	2.16699	0.700637	0.822634	0.974969	-0.418796	0.925548	0.92114		1.34435
linc-37	0.000333791	6.86993	0.302969	2.84314	0.964275	-0.656157	1	2.82433		4.0268
B0563.10	0.000698305	6.73053	0.0726007	5.51466	0.954526	-0.627748	1	0		1.21587
thn-1	4.14889e-05	4.14249	0.124618	2.1251	0.878722	-0.709515	1	1.27399		2.01739
EEED8.12	0.00819401	4.11815	0.624735	1.75157	0.995559	-0.514122	1	1.73989		2.36657
T04D3.5	0.0397079	2.00638	0.737545	0.879539	1	-0.214788	1	0.905378		1.12684
F47B8.4	1.44577e-05	4.41492	0.11087	2.65601	0.887361	-0.675449	1	1.0378		1.75891
ugt-56	0.0457429	2.78773	1	0.374687	0.957103	-0.693661	0.980946	1.68296		2.41304
fbxa-189	0.000334361	3.18774	0.285207	1.55812	0.976488	-0.434368	0.941894	1.18201		1.62963
ugt-11	0.0218302	2.40138	0.904764	0.529253	0.995071	-0.339983	0.632225	1.52165		1.87213
K08F9.1	0.0145381	3.02575	0.411207	1.96995	0.99223	-0.451628	1	0.572327		1.0558
hil-1	0.000381024	3.61662	0.124618	2.13045	0.964275	-0.501575	1	0.957558		1.48618
math-34	0.0082938	3.40159	0.682322	1.2613	0.99223	-0.420568	0.980946	1.67793		2.14029
math-37	0.0251729	3.49458	0.820298	-0.749208	0.981997	-0.467823	0.0486955	3.71728		4.24379
F21C10.11	0.000939182	4.60378	0.466919	1.85958	1	-0.309588	0.877917	2.31896		2.7442
lys-7	0.00463926	2.16773	0.310303	1.15263	0.99223	-0.309031	0.950438	0.705266		1.0151
D2030.2	0.000204579	2.65231	0.0587251	1.64112	0.981997	-0.344689	0.974569	0.666086		1.01119
frpr-11	0.0137551	3.12477	0.735762	1.21507	1	-0.161513	0.980946	1.7064		1.9097
D1086.2	0.000256276	3.83282	0.66684	0.909671	1	-0.227215	0.202742	2.66273		2.92315
srh-48	0.0175391	5.96128	0.798196	-1.23983	0.947382	-0.912245	0.143857	5.7607		7.20112
lipl-2	0.00157395	2.42002	0.319917	1.15627	1	-0.204484	0.731755	1.05751		1.26376
C31H5.6	0.00721082	2.11004	0.538894	0.885093	1	-0.143469	0.648341	1.0803		1.22494
B0238.13	0.00153552	6.53139	0.466919	1.64595	1	-0.0944348	1	4.2478		4.88544
F47B10.9	0.000642544	3.55091	0.0982421	2.44428	1	-0.0372507	1	1.03497		1.10663
Y43F8B.15	0.000939182	4.57746	0.726548	0.966894	1	0.145325	0.188767	3.6401		3.61057
F17B5.1	0.0194431	2.02203	0.758941	0.666117	1	0.114826	0.368837	1.46778		1.35591
B0310.3	0.00349747	3.08371	0.263107	1.70088	1	0.128125	0.96186	1.48412		1.38283
F31F6.3	0.0127287	5.98641	0.251887	2.92806	1	0.341638	1	2.85328		3.05835
Y70C5A.3	0.00636518	2.46653	0.700637	0.800994	1	0.26257	0.242075	1.92005		1.66553
gsto-2	0.000905494	6.63706	0.0548887	3.61175	1	0.349251	1	2.82433		3.02531
fbxa-44	0.000539757	6.78908	0.418154	1.58174	1	0.276258	0.585802	4.93851		5.20734
gst-40	0.00274286	2.84814	0.126677	1.78977	0.979352	0.424284	0.796147	1.46743		1.05837
oac-6	0.00210037	2.39735	0.932897	0.347687	0.995559	0.28946	0.0111829	2.3367		2.04966
F42C5.3	0.00278452	6.41545	0.311946	2.11265	0.977659	0.516136	0.877917	4.27341		4.30279
skr-5	0.0397079	3.1393	0.300604	1.99975	0.995559	0.377008	1	1.4533		1.13955
cyp-34A9	0.000447985	2.72527	0.488409	0.954153	0.964275	0.456982	0.0293738	2.22419		1.77112
fbxa-158	0.00484595	3.27311	0.678435	0.934619	0.775214	0.860947	0.0349861	3.16556		2.33849
T26H5.10	0.000104332	3.86415	0.256232	1.36231	0.704734	0.906485	0.0189337	3.3735		2.50185
dct-3	0.000701412	3.16149	0.12781	1.5819	0.476024	1.10559	0.0609189	2.66752		1.57959
D1086.5	0.0153169	2.24642	0.439821	1.05272	0.682869	0.912788	0.119279	2.09902		1.19369
fil-1	0.00435649	2.53176	0.795543	0.618406	0.74561	0.837389	0.00853652	2.74214		1.91336
T26F2.3	0.00917038	6.10959	0.0686505	3.49188	0.946793	0.785264	1	2.85328		2.61771
gem-4	0.000349115	2.85836	0.0904066	1.627	0.553031	0.989368	0.0549112	2.21504		1.23136
sulp-2	0.0123033	2.12884	0.418154	1.00912	0.359844	1.18805	0.0207087	2.30384		1.11973
tag-38	3.68583e-05	3.05457	0.762591	-0.593024	0.000468303	2.57999	3.75959e-16	6.22426		3.64759
cyp-35B1	0.00392767	2.40761	0.1915	1.34058	0.075549	1.6559	0.00279362	2.71798		1.06703
ptr-22	0.000941274	2.77689	0.05705	1.69924	0.00468511	2.23304	0.000168375	3.30197		1.07765
